# Supplementary material for: Investigation of the Possible Role of Tie2 Pathway and TEK Gene in Asthma and Allergic Conjunctivitis
Source: Front Genet. 2020 Feb 27;11:128. doi: 10.3389/fgene.2020.00128 (PMC7057532; doi:10.3389/fgene.2020.00128)
Supplement: Supplementary Table 1 — Genotyping and HWE results, call rates and information about the SNPs genotyped in the stage I study. [file Table_1.xls]

## Sheet: Sheet1
Index	Probe Set ID	SNP Call Rate	SNP %AA	SNP %AB	SNP %BB	Minor Allele Frequency (SNP Summary)	H.W. p-Value	dbSNP RS ID	Chromosome	Chromosome Start	Chromosome Stop	Strand	ChrX pseudo-autosomal region	Cytoband	Flank	Allele A	Allele B	Associated Gene	Genetic Map	Microsatellite	Enzyme_Fragment	Allele Frequencies	Heterozygous Allele Frequencies	Allele Sample Size	Strand Versus dbSNP	Probe Count	In Final List	Minor Allele	Minor Allele Frequency	SNP Interference	% GC	In HapMap	OMIM ID
635941	SNP_A-8435247	99.14	1.44092	23.9193	73.7752	0.135174	0.553225	rs3861015	9	27103414	27103414	+	0	p21.2	TGGAGTTTATGTTTCC[A/G]CTCCTAGATGCAGTCT	A	G	ENST00000522960 // intron // 0 // --- // --- // --- // --- /// NM_000459 // upstream // 5733 // Hs.89640 // TEK // 7010 // TEK tyrosine kinase, endothelial /// NM_025103 // downstream // 40483 // Hs.145402 // IFT74 // 80173 // intraflagellar transport 74 homolog (Chlamydomonas)	49.5183 // D9S2154 // D9S169 // --- // --- // deCODE /// 48.9454 // UNKNOWN // D9S169 // GATA165A11 // AFM164XG7 // Marshfield /// 56.5011 // --- // --- // 144346 // 65136 // SLM1	D9S1696 // downstream // 198072 /// D9S169 // upstream // 135202	NspI // ACATGC_GCATGC // 1015 // 27102983 // 27103997 /// StyI // CCAAGG_CCTAGG // 988 // 27102505 // 27103492	0.1167 // 0.8833 // CEU /// 0.0444 // 0.9556 // CHB /// 0.0333 // 0.9667 // JPT /// 0.0000 // 1.0000 // YRI	0.1667 // CEU /// 0.0889 // CHB /// 0.0667 // JPT /// 0.0000 // YRI	60 // CEU /// 45 // CHB /// 45 // JPT /// 60 // YRI	reverse	6	1	A // CEU /// A // CHB /// A // JPT /// A // YRI	0.1167 // CEU /// 0.0444 // CHB /// 0.0333 // JPT /// 0.0000 // YRI		0.3935	YES	600221 // Venous malformations, multiple cutaneous and mucosal // 600195 // upstream
459135	SNP_A-4275809	93.66	64.8415	27.9539	0.864553	0.158462	0.0318158	rs630023	9	27108800	27108800	+	0	p21.2	AATTAAAGCTATAGCC[A/G]GCAACATGGGTATCTT	A	G	ENST00000519097 // upstream // 339 // Hs.89640 // TEK // 7010 // TEK tyrosine kinase, endothelial /// ENST00000522960 // downstream // 4074 // --- // --- // --- // --- /// NM_000459 // upstream // 347 // Hs.89640 // TEK // 7010 // TEK tyrosine kinase, endothelial /// NM_025103 // downstream // 45869 // Hs.145402 // IFT74 // 80173 // intraflagellar transport 74 homolog (Chlamydomonas)	49.5235 // D9S2154 // D9S169 // --- // --- // deCODE /// 48.9556 // UNKNOWN // D9S169 // GATA165A11 // AFM164XG7 // Marshfield /// 56.5077 // --- // --- // 144346 // 65136 // SLM1	D9S1696 // downstream // 203458 /// D9S169 // upstream // 129816	NspI // ACATGT_ACATGT // 5917 // 27108232 // 27114148 /// StyI // CCATGG_CCTTGG // 987 // 27108550 // 27109536	0.7833 // 0.2167 // CEU /// 0.9444 // 0.0556 // CHB /// 0.9333 // 0.0667 // JPT /// 0.6250 // 0.3750 // YRI	0.3333 // CEU /// 0.1111 // CHB /// 0.0889 // JPT /// 0.4500 // YRI	60 // CEU /// 45 // CHB /// 45 // JPT /// 60 // YRI	reverse	6	1	G // CEU /// G // CHB /// G // JPT /// G // YRI	0.2167 // CEU /// 0.0556 // CHB /// 0.0667 // JPT /// 0.3750 // YRI		0.3942	YES	600221 // Venous malformations, multiple cutaneous and mucosal // 600195 // upstream /// 600221 // Venous malformations, multiple cutaneous and mucosal // 600195 // upstream
35616	SNP_A-1826137	100	2.30547	31.7003	65.9942	0.181556	0.21421	rs681182	9	27114726	27114726	+	0	p21.2	TAAATGTTTGATGTAA[A/G]TAAAGTTGAAAGAAAG	A	G	ENST00000380036 // intron // 0 // Hs.89640 // TEK // 7010 // TEK tyrosine kinase, endothelial /// ENST00000406359 // intron // 0 // Hs.89640 // TEK // 7010 // TEK tyrosine kinase, endothelial /// ENST00000519080 // intron // 0 // Hs.89640 // TEK // 7010 // TEK tyrosine kinase, endothelial /// ENST00000519097 // intron // 0 // Hs.89640 // TEK // 7010 // TEK tyrosine kinase, endothelial /// NM_0004…	49.5293 // D9S2154 // D9S169 // --- // --- // deCODE /// 48.9667 // UNKNOWN // D9S169 // GATA165A11 // AFM164XG7 // Marshfield /// 56.5150 // --- // --- // 144346 // 65136 // SLM1	D9S1696 // downstream // 209384 /// D9S169 // upstream // 123890	NspI // GCATGT_GCATGT // 935 // 27114440 // 27115374 /// StyI // CCAAGG_CCTAGG // 1135 // 27114335 // 27115469	0.2250 // 0.7750 // CEU /// 0.0778 // 0.9222 // CHB /// 0.1111 // 0.8889 // JPT /// 0.4417 // 0.5583 // YRI	0.3500 // CEU /// 0.1556 // CHB /// 0.1333 // JPT /// 0.5500 // YRI	60 // CEU /// 45 // CHB /// 45 // JPT /// 60 // YRI	reverse	6	1	A // CEU /// A // CHB /// A // JPT /// A // YRI	0.2250 // CEU /// 0.0778 // CHB /// 0.1111 // JPT /// 0.4417 // YRI		0.3955	YES	600221 // Venous malformations, multiple cutaneous and mucosal // 600195 // intron
42081	SNP_A-1835355	99.71	2.30547	31.1239	66.2824	0.179191	0.25567	rs680739	9	27114804	27114804	-	0	p21.2	TACCTCATCTTAAGTA[A/T]GGCCCTGGTTAGAACC	A	T	ENST00000380036 // intron // 0 // Hs.89640 // TEK // 7010 // TEK tyrosine kinase, endothelial /// ENST00000406359 // intron // 0 // Hs.89640 // TEK // 7010 // TEK tyrosine kinase, endothelial /// ENST00000519080 // intron // 0 // Hs.89640 // TEK // 7010 // TEK tyrosine kinase, endothelial /// ENST00000519097 // intron // 0 // Hs.89640 // TEK // 7010 // TEK tyrosine kinase, endothelial /// NM_0004…	49.5294 // D9S2154 // D9S169 // --- // --- // deCODE /// 48.9669 // UNKNOWN // D9S169 // GATA165A11 // AFM164XG7 // Marshfield /// 56.5151 // --- // --- // 144346 // 65136 // SLM1	D9S1696 // downstream // 209462 /// D9S169 // upstream // 123812	NspI // GCATGT_GCATGT // 935 // 27114440 // 27115374 /// StyI // CCAAGG_CCTAGG // 1135 // 27114335 // 27115469	0.2250 // 0.7750 // CEU /// 0.0778 // 0.9222 // CHB /// 0.1111 // 0.8889 // JPT /// 0.5167 // 0.4833 // YRI	0.3500 // CEU /// 0.1556 // CHB /// 0.1333 // JPT /// 0.5000 // YRI	60 // CEU /// 45 // CHB /// 45 // JPT /// 60 // YRI	same	6	1	A // CEU /// A // CHB /// A // JPT /// T // YRI	0.2250 // CEU /// 0.0778 // CHB /// 0.1111 // JPT /// 0.4833 // YRI		0.3955	YES	600221 // Venous malformations, multiple cutaneous and mucosal // 600195 // intron
564299	SNP_A-8361480	99.71	66.5706	30.8357	2.30547	0.177746	0.280915	rs677534	9	27115526	27115526	+	0	p21.2	AACAAACAAACGAAAC[C/T]AAATTGAACATAAATA	C	T	ENST00000380036 // intron // 0 // Hs.89640 // TEK // 7010 // TEK tyrosine kinase, endothelial /// ENST00000406359 // intron // 0 // Hs.89640 // TEK // 7010 // TEK tyrosine kinase, endothelial /// ENST00000519080 // intron // 0 // Hs.89640 // TEK // 7010 // TEK tyrosine kinase, endothelial /// ENST00000519097 // intron // 0 // Hs.89640 // TEK // 7010 // TEK tyrosine kinase, endothelial /// NM_0004…	49.5301 // D9S2154 // D9S169 // --- // --- // deCODE /// 48.9683 // UNKNOWN // D9S169 // GATA165A11 // AFM164XG7 // Marshfield /// 56.5160 // --- // --- // 144346 // 65136 // SLM1	D9S1696 // downstream // 210184 /// D9S169 // upstream // 123090	NspI // GCATGT_ACATGT // 543 // 27115374 // 27115916 /// StyI // CCTAGG_CCTTGG // 1061 // 27115469 // 27116529	0.7750 // 0.2250 // CEU /// 0.9556 // 0.0444 // CHB /// 0.9444 // 0.0556 // JPT /// 0.7667 // 0.2333 // YRI	0.3500 // CEU /// 0.0889 // CHB /// 0.1111 // JPT /// 0.3667 // YRI	60 // CEU /// 45 // CHB /// 45 // JPT /// 60 // YRI	reverse	6	1	T // CEU /// T // CHB /// T // JPT /// T // YRI	0.2250 // CEU /// 0.0444 // CHB /// 0.0556 // JPT /// 0.2333 // YRI		0.3955	YES	600221 // Venous malformations, multiple cutaneous and mucosal // 600195 // intron
357720	SNP_A-2280141	99.71	2.30547	33.1412	64.2651	0.189306	0.123276	rs10738763	9	27115768	27115768	+	0	p21.2	GAGGGAGCAACCTATA[C/T]AAAGGGGGTGTGTATA	C	T	ENST00000380036 // intron // 0 // Hs.89640 // TEK // 7010 // TEK tyrosine kinase, endothelial /// ENST00000406359 // intron // 0 // Hs.89640 // TEK // 7010 // TEK tyrosine kinase, endothelial /// ENST00000519080 // intron // 0 // Hs.89640 // TEK // 7010 // TEK tyrosine kinase, endothelial /// ENST00000519097 // intron // 0 // Hs.89640 // TEK // 7010 // TEK tyrosine kinase, endothelial /// NM_0004…	49.5303 // D9S2154 // D9S169 // --- // --- // deCODE /// 48.9687 // UNKNOWN // D9S169 // GATA165A11 // AFM164XG7 // Marshfield /// 56.5163 // --- // --- // 144346 // 65136 // SLM1	D9S1696 // downstream // 210426 /// D9S169 // upstream // 122848	NspI // GCATGT_ACATGT // 543 // 27115374 // 27115916 /// StyI // CCTAGG_CCTTGG // 1061 // 27115469 // 27116529	0.2333 // 0.7667 // CEU /// 0.0778 // 0.9222 // CHB /// 0.1111 // 0.8889 // JPT /// 0.4417 // 0.5583 // YRI	0.3667 // CEU /// 0.1556 // CHB /// 0.1333 // JPT /// 0.5833 // YRI	60 // CEU /// 45 // CHB /// 45 // JPT /// 60 // YRI	same	6	1	C // CEU /// C // CHB /// C // JPT /// C // YRI	0.2333 // CEU /// 0.0778 // CHB /// 0.1111 // JPT /// 0.4417 // YRI		0.3956	YES	600221 // Venous malformations, multiple cutaneous and mucosal // 600195 // intron
649329	SNP_A-8449088	97.12	48.9914	39.7694	8.35735	0.290801	0.894622	rs12554723	9	27116823	27116823	-	0	p21.2	ACAGCAGCAATTCTCT[A/G]AAGTCCCAGGATAGGA	A	G	ENST00000380036 // intron // 0 // Hs.89640 // TEK // 7010 // TEK tyrosine kinase, endothelial /// ENST00000406359 // intron // 0 // Hs.89640 // TEK // 7010 // TEK tyrosine kinase, endothelial /// ENST00000519080 // intron // 0 // Hs.89640 // TEK // 7010 // TEK tyrosine kinase, endothelial /// ENST00000519097 // intron // 0 // Hs.89640 // TEK // 7010 // TEK tyrosine kinase, endothelial /// NM_0004…	49.5314 // D9S2154 // D9S169 // --- // --- // deCODE /// 48.9707 // UNKNOWN // D9S169 // GATA165A11 // AFM164XG7 // Marshfield /// 56.5176 // --- // --- // 144346 // 65136 // SLM1	D9S1696 // downstream // 211481 /// D9S169 // upstream // 121793	NspI // ACATGT_ACATGT // 2043 // 27116284 // 27118326 /// StyI // CCTTGG_CCATGG // 317 // 27116529 // 27116845	0.7250 // 0.2750 // CEU /// 1.0000 // 0.0000 // CHB /// 1.0000 // 0.0000 // JPT /// 1.0000 // 0.0000 // YRI	0.4167 // CEU /// 0.0000 // CHB /// 0.0000 // JPT /// 0.0000 // YRI	60 // CEU /// 45 // CHB /// 45 // JPT /// 60 // YRI	reverse	8	1	G // CEU /// G // CHB /// G // JPT /// G // YRI	0.2750 // CEU /// 0.0000 // CHB /// 0.0000 // JPT /// 0.0000 // YRI		0.3958	YES	600221 // Venous malformations, multiple cutaneous and mucosal // 600195 // intron
216275	SNP_A-2080420	98.85	34.294	45.8213	18.732	0.421283	0.360991	rs622232	9	27118707	27118707	-	0	p21.2	ACCTAGAGGGAAAGCA[C/T]GGCAGTTCTTGAAAGT	C	T	ENST00000380036 // intron // 0 // Hs.89640 // TEK // 7010 // TEK tyrosine kinase, endothelial /// ENST00000406359 // intron // 0 // Hs.89640 // TEK // 7010 // TEK tyrosine kinase, endothelial /// ENST00000519080 // intron // 0 // Hs.89640 // TEK // 7010 // TEK tyrosine kinase, endothelial /// ENST00000519097 // intron // 0 // Hs.89640 // TEK // 7010 // TEK tyrosine kinase, endothelial /// NM_0004…	49.5332 // D9S2154 // D9S169 // --- // --- // deCODE /// 48.9742 // UNKNOWN // D9S169 // GATA165A11 // AFM164XG7 // Marshfield /// 56.5199 // --- // --- // 144346 // 65136 // SLM1	D9S1696 // downstream // 213365 /// D9S169 // upstream // 119909	NspI // ACATGT_ACATGT // 813 // 27118326 // 27119138 /// StyI // CCAAGG_CCAAGG // 596 // 27118420 // 27119015	0.6500 // 0.3500 // CEU /// 0.0889 // 0.9111 // CHB /// 0.0889 // 0.9111 // JPT /// 0.4083 // 0.5917 // YRI	0.5333 // CEU /// 0.1778 // CHB /// 0.1778 // JPT /// 0.5167 // YRI	60 // CEU /// 45 // CHB /// 45 // JPT /// 60 // YRI	same	8	1	T // CEU /// C // CHB /// C // JPT /// C // YRI	0.3500 // CEU /// 0.0889 // CHB /// 0.0889 // JPT /// 0.4083 // YRI		0.396	YES	600221 // Venous malformations, multiple cutaneous and mucosal // 600195 // intron
747506	SNP_A-8550204	97.98	94.5245	3.45821	0	0.0176471	0.740462	rs12352887	9	27119230	27119230	-	0	p21.2	ATGAAACACTAGTTCG[A/C]AGGCAGCACAGTGAGG	A	C	ENST00000380036 // intron // 0 // Hs.89640 // TEK // 7010 // TEK tyrosine kinase, endothelial /// ENST00000406359 // intron // 0 // Hs.89640 // TEK // 7010 // TEK tyrosine kinase, endothelial /// ENST00000519080 // intron // 0 // Hs.89640 // TEK // 7010 // TEK tyrosine kinase, endothelial /// ENST00000519097 // intron // 0 // Hs.89640 // TEK // 7010 // TEK tyrosine kinase, endothelial /// NM_0004…	49.5337 // D9S2154 // D9S169 // --- // --- // deCODE /// 48.9752 // UNKNOWN // D9S169 // GATA165A11 // AFM164XG7 // Marshfield /// 56.5205 // --- // --- // 144346 // 65136 // SLM1	D9S1696 // downstream // 213888 /// D9S169 // upstream // 119386	NspI // ACATGT_ACATGC // 750 // 27119138 // 27119887 /// StyI // CCTTGG_CCTTGG // 409 // 27119106 // 27119514	1.0000 // 0.0000 // CEU /// 1.0000 // 0.0000 // CHB /// 1.0000 // 0.0000 // JPT /// 0.9000 // 0.1000 // YRI	0.0000 // CEU /// 0.0000 // CHB /// 0.0000 // JPT /// 0.1667 // YRI	60 // CEU /// 45 // CHB /// 45 // JPT /// 60 // YRI	reverse	6	1	C // CEU /// C // CHB /// C // JPT /// C // YRI	0.0000 // CEU /// 0.0000 // CHB /// 0.0000 // JPT /// 0.1000 // YRI		0.3962	YES	600221 // Venous malformations, multiple cutaneous and mucosal // 600195 // intron
622428	SNP_A-8421320	98.85	7.4928	44.0922	47.2623	0.298834	0.232776	rs651728	9	27119279	27119279	-	0	p21.2	TGAAGAAATGCTGTTA[C/G]CTTCATTTTCTAGGAA	C	G	ENST00000380036 // intron // 0 // Hs.89640 // TEK // 7010 // TEK tyrosine kinase, endothelial /// ENST00000406359 // intron // 0 // Hs.89640 // TEK // 7010 // TEK tyrosine kinase, endothelial /// ENST00000519080 // intron // 0 // Hs.89640 // TEK // 7010 // TEK tyrosine kinase, endothelial /// ENST00000519097 // intron // 0 // Hs.89640 // TEK // 7010 // TEK tyrosine kinase, endothelial /// NM_0004…	49.5337 // D9S2154 // D9S169 // --- // --- // deCODE /// 48.9753 // UNKNOWN // D9S169 // GATA165A11 // AFM164XG7 // Marshfield /// 56.5206 // --- // --- // 144346 // 65136 // SLM1	D9S1696 // downstream // 213937 /// D9S169 // upstream // 119337	NspI // ACATGT_ACATGC // 750 // 27119138 // 27119887 /// StyI // CCTTGG_CCTTGG // 409 // 27119106 // 27119514	0.3417 // 0.6583 // CEU /// 0.0889 // 0.9111 // CHB /// 0.0909 // 0.9091 // JPT /// 0.4917 // 0.5083 // YRI	0.4167 // CEU /// 0.1778 // CHB /// 0.1818 // JPT /// 0.4833 // YRI	60 // CEU /// 45 // CHB /// 45 // JPT /// 60 // YRI	same	6	1	C // CEU /// C // CHB /// C // JPT /// C // YRI	0.3417 // CEU /// 0.0889 // CHB /// 0.0909 // JPT /// 0.4917 // YRI		0.3962	YES	600221 // Venous malformations, multiple cutaneous and mucosal // 600195 // intron
565148	SNP_A-8362356	98.27	9.79827	50.7205	37.7522	0.357771	0.0229727	rs617986	9	27119674	27119674	+	0	p21.2	AACATTGGGCTCCCAA[C/T]CTTTTTCCTGCCAGCC	C	T	ENST00000380036 // intron // 0 // Hs.89640 // TEK // 7010 // TEK tyrosine kinase, endothelial /// ENST00000406359 // intron // 0 // Hs.89640 // TEK // 7010 // TEK tyrosine kinase, endothelial /// ENST00000519080 // intron // 0 // Hs.89640 // TEK // 7010 // TEK tyrosine kinase, endothelial /// ENST00000519097 // intron // 0 // Hs.89640 // TEK // 7010 // TEK tyrosine kinase, endothelial /// NM_0004…	49.5341 // D9S2154 // D9S169 // --- // --- // deCODE /// 48.9761 // UNKNOWN // D9S169 // GATA165A11 // AFM164XG7 // Marshfield /// 56.5211 // --- // --- // 144346 // 65136 // SLM1	D9S1696 // downstream // 214332 /// D9S169 // upstream // 118942	NspI // ACATGT_ACATGC // 750 // 27119138 // 27119887 /// StyI // CCTTGG_CCAAGG // 944 // 27119514 // 27120457	0.3833 // 0.6167 // CEU /// 0.3222 // 0.6778 // CHB /// 0.3556 // 0.6444 // JPT /// 0.7833 // 0.2167 // YRI	0.3667 // CEU /// 0.4222 // CHB /// 0.3556 // JPT /// 0.3333 // YRI	60 // CEU /// 45 // CHB /// 45 // JPT /// 60 // YRI	reverse	6	1	C // CEU /// C // CHB /// C // JPT /// T // YRI	0.3833 // CEU /// 0.3222 // CHB /// 0.3556 // JPT /// 0.2167 // YRI		0.3964	YES	600221 // Venous malformations, multiple cutaneous and mucosal // 600195 // intron
652167	SNP_A-8452016	98.56	47.2623	43.5159	7.78098	0.299708	0.337851	rs590310	9	27119803	27119803	-	0	p21.2	ACTAGAAGTAAAAAAA[A/T]TGTCAAGAAATAGGAA	A	T	ENST00000380036 // intron // 0 // Hs.89640 // TEK // 7010 // TEK tyrosine kinase, endothelial /// ENST00000406359 // intron // 0 // Hs.89640 // TEK // 7010 // TEK tyrosine kinase, endothelial /// ENST00000519080 // intron // 0 // Hs.89640 // TEK // 7010 // TEK tyrosine kinase, endothelial /// ENST00000519097 // intron // 0 // Hs.89640 // TEK // 7010 // TEK tyrosine kinase, endothelial /// NM_0004…	49.5343 // D9S2154 // D9S169 // --- // --- // deCODE /// 48.9763 // UNKNOWN // D9S169 // GATA165A11 // AFM164XG7 // Marshfield /// 56.5212 // --- // --- // 144346 // 65136 // SLM1	D9S1696 // downstream // 214461 /// D9S169 // upstream // 118813	NspI // ACATGT_ACATGC // 750 // 27119138 // 27119887 /// StyI // CCTTGG_CCAAGG // 944 // 27119514 // 27120457	0.6500 // 0.3500 // CEU /// 0.9111 // 0.0889 // CHB /// 0.9091 // 0.0909 // JPT /// 0.5667 // 0.4333 // YRI	0.4000 // CEU /// 0.1778 // CHB /// 0.1818 // JPT /// 0.5000 // YRI	60 // CEU /// 45 // CHB /// 45 // JPT /// 60 // YRI	same	6	1	T // CEU /// T // CHB /// T // JPT /// T // YRI	0.3500 // CEU /// 0.0889 // CHB /// 0.0909 // JPT /// 0.4333 // YRI		0.3964	YES	600221 // Venous malformations, multiple cutaneous and mucosal // 600195 // intron
684128	SNP_A-8484996	97.41	0	3.7464	93.6599	0.0192308	0.718484	rs7029731	9	27120194	27120194	-	0	p21.2	TAGTATGTGGGACTGA[A/G]AACCACGAGAGGCTGG	A	G	ENST00000380036 // intron // 0 // Hs.89640 // TEK // 7010 // TEK tyrosine kinase, endothelial /// ENST00000406359 // intron // 0 // Hs.89640 // TEK // 7010 // TEK tyrosine kinase, endothelial /// ENST00000519080 // intron // 0 // Hs.89640 // TEK // 7010 // TEK tyrosine kinase, endothelial /// ENST00000519097 // intron // 0 // Hs.89640 // TEK // 7010 // TEK tyrosine kinase, endothelial /// NM_0004…	49.5346 // D9S2154 // D9S169 // --- // --- // deCODE /// 48.9770 // UNKNOWN // D9S169 // GATA165A11 // AFM164XG7 // Marshfield /// 56.5217 // --- // --- // 144346 // 65136 // SLM1	D9S1696 // downstream // 214852 /// D9S169 // upstream // 118422	NspI // GCATGT_GCATGC // 408 // 27119905 // 27120312 /// StyI // CCTTGG_CCAAGG // 944 // 27119514 // 27120457	0.0000 // 1.0000 // CEU /// 0.0000 // 1.0000 // CHB /// 0.0000 // 1.0000 // JPT /// 0.0583 // 0.9417 // YRI	0.0000 // CEU /// 0.0000 // CHB /// 0.0000 // JPT /// 0.0833 // YRI	60 // CEU /// 45 // CHB /// 45 // JPT /// 60 // YRI	reverse	6	1	A // CEU /// A // CHB /// A // JPT /// A // YRI	0.0000 // CEU /// 0.0000 // CHB /// 0.0000 // JPT /// 0.0583 // YRI		0.3965	YES	600221 // Venous malformations, multiple cutaneous and mucosal // 600195 // intron
353154	SNP_A-2273680	92.51	58.5014	31.7003	2.30547	0.196262	0.122517	rs679026	9	27120780	27120780	+	0	p21.2	GACTGCACCTGCTCAA[A/G]GATCAGAAGTGGGCCC	A	G	ENST00000380036 // intron // 0 // Hs.89640 // TEK // 7010 // TEK tyrosine kinase, endothelial /// ENST00000406359 // intron // 0 // Hs.89640 // TEK // 7010 // TEK tyrosine kinase, endothelial /// ENST00000519080 // intron // 0 // Hs.89640 // TEK // 7010 // TEK tyrosine kinase, endothelial /// ENST00000519097 // intron // 0 // Hs.89640 // TEK // 7010 // TEK tyrosine kinase, endothelial /// NM_0004…	49.5352 // D9S2154 // D9S169 // --- // --- // deCODE /// 48.9781 // UNKNOWN // D9S169 // GATA165A11 // AFM164XG7 // Marshfield /// 56.5224 // --- // --- // 144346 // 65136 // SLM1	D9S1696 // downstream // 215438 /// D9S169 // upstream // 117836	NspI // GCATGC_GCATGT // 1543 // 27120312 // 27121854 /// StyI // CCAAGG_CCTTGG // 415 // 27120457 // 27120871	0.7881 // 0.2119 // CEU /// 0.9556 // 0.0444 // CHB /// 0.9444 // 0.0556 // JPT /// 0.8983 // 0.1017 // YRI	0.3559 // CEU /// 0.0889 // CHB /// 0.1111 // JPT /// 0.1695 // YRI	60 // CEU /// 45 // CHB /// 45 // JPT /// 60 // YRI	reverse	6	1	G // CEU /// G // CHB /// G // JPT /// G // YRI	0.2119 // CEU /// 0.0444 // CHB /// 0.0556 // JPT /// 0.1017 // YRI		0.3965	YES	600221 // Venous malformations, multiple cutaneous and mucosal // 600195 // intron
516874	SNP_A-8312643	97.41	3.7464	18.4438	75.2161	0.133136	0.000955664	rs586441	9	27121906	27121906	+	0	p21.2	GTAATTAATGCTATCC[C/T]AGTGACATAAACAAAG	C	T	ENST00000380036 // intron // 0 // Hs.89640 // TEK // 7010 // TEK tyrosine kinase, endothelial /// ENST00000406359 // intron // 0 // Hs.89640 // TEK // 7010 // TEK tyrosine kinase, endothelial /// ENST00000519080 // intron // 0 // Hs.89640 // TEK // 7010 // TEK tyrosine kinase, endothelial /// ENST00000519097 // intron // 0 // Hs.89640 // TEK // 7010 // TEK tyrosine kinase, endothelial /// NM_0004…	49.5363 // D9S2154 // D9S169 // --- // --- // deCODE /// 48.9803 // UNKNOWN // D9S169 // GATA165A11 // AFM164XG7 // Marshfield /// 56.5238 // --- // --- // 144346 // 65136 // SLM1	D9S1696 // downstream // 216564 /// D9S169 // upstream // 116710	NspI // GCATGT_GCATGT // 1564 // 27121854 // 27123417 /// StyI // CCTTGG_CCTTGG // 1167 // 27120871 // 27122037	0.1083 // 0.8917 // CEU /// 0.0444 // 0.9556 // CHB /// 0.0444 // 0.9556 // JPT /// 0.3661 // 0.6339 // YRI	0.2167 // CEU /// 0.0889 // CHB /// 0.0889 // JPT /// 0.5536 // YRI	60 // CEU /// 45 // CHB /// 45 // JPT /// 60 // YRI	reverse	6	1	C // CEU /// C // CHB /// C // JPT /// C // YRI	0.1083 // CEU /// 0.0444 // CHB /// 0.0444 // JPT /// 0.3661 // YRI		0.3964	YES	600221 // Venous malformations, multiple cutaneous and mucosal // 600195 // intron
497262	SNP_A-8292387	100	2.30547	23.0547	74.6398	0.138328	0.540125	rs603085	9	27123260	27123260	-	0	p21.2	GCTTACAGAAAGCACA[C/T]GGAAATAGGAACCTAC	C	T	ENST00000380036 // intron // 0 // Hs.89640 // TEK // 7010 // TEK tyrosine kinase, endothelial /// ENST00000406359 // intron // 0 // Hs.89640 // TEK // 7010 // TEK tyrosine kinase, endothelial /// ENST00000519080 // intron // 0 // Hs.89640 // TEK // 7010 // TEK tyrosine kinase, endothelial /// ENST00000519097 // intron // 0 // Hs.89640 // TEK // 7010 // TEK tyrosine kinase, endothelial /// NM_0004…	49.5376 // D9S2154 // D9S169 // --- // --- // deCODE /// 48.9828 // UNKNOWN // D9S169 // GATA165A11 // AFM164XG7 // Marshfield /// 56.5255 // --- // --- // 144346 // 65136 // SLM1	D9S1696 // downstream // 217918 /// D9S169 // upstream // 115356	NspI // GCATGT_GCATGT // 1564 // 27121854 // 27123417 /// StyI // CCAAGG_CCTTGG // 1299 // 27122725 // 27124023	0.1417 // 0.8583 // CEU /// 0.5000 // 0.5000 // CHB /// 0.5444 // 0.4556 // JPT /// 0.1583 // 0.8417 // YRI	0.2500 // CEU /// 0.5111 // CHB /// 0.4222 // JPT /// 0.2500 // YRI	60 // CEU /// 45 // CHB /// 45 // JPT /// 60 // YRI	same	6	1	C // CEU /// C // CHB /// T // JPT /// C // YRI	0.1417 // CEU /// 0.5000 // CHB /// 0.4556 // JPT /// 0.1583 // YRI		0.3965	YES	600221 // Venous malformations, multiple cutaneous and mucosal // 600195 // intron
906309	SNP_A-8714179	100	0.288184	16.4265	83.2853	0.0850144	0.298034	rs17761403	9	27123348	27123348	+	0	p21.2	GCTCAAGGTACTAAAA[C/G]GATATGCGGGGGTGTA	C	G	ENST00000380036 // intron // 0 // Hs.89640 // TEK // 7010 // TEK tyrosine kinase, endothelial /// ENST00000406359 // intron // 0 // Hs.89640 // TEK // 7010 // TEK tyrosine kinase, endothelial /// ENST00000519080 // intron // 0 // Hs.89640 // TEK // 7010 // TEK tyrosine kinase, endothelial /// ENST00000519097 // intron // 0 // Hs.89640 // TEK // 7010 // TEK tyrosine kinase, endothelial /// NM_0004…	49.5377 // D9S2154 // D9S169 // --- // --- // deCODE /// 48.9830 // UNKNOWN // D9S169 // GATA165A11 // AFM164XG7 // Marshfield /// 56.5256 // --- // --- // 144346 // 65136 // SLM1	D9S1696 // downstream // 218006 /// D9S169 // upstream // 115268	NspI // GCATGT_GCATGT // 1564 // 27121854 // 27123417 /// StyI // CCAAGG_CCTTGG // 1299 // 27122725 // 27124023	0.0833 // 0.9167 // CEU /// 0.3000 // 0.7000 // CHB /// 0.2500 // 0.7500 // JPT /// 0.2083 // 0.7917 // YRI	0.1667 // CEU /// 0.4667 // CHB /// 0.4545 // JPT /// 0.3500 // YRI	60 // CEU /// 45 // CHB /// 45 // JPT /// 60 // YRI	same	8	1	C // CEU /// C // CHB /// C // JPT /// C // YRI	0.0833 // CEU /// 0.3000 // CHB /// 0.2500 // JPT /// 0.2083 // YRI		0.3965	YES	600221 // Venous malformations, multiple cutaneous and mucosal // 600195 // intron
722130	SNP_A-8524104	99.71	42.9395	42.3631	14.4092	0.356936	0.165693	rs4242698	9	27124745	27124745	+	0	p21.2	TTTGGAGGGAGGAGCA[A/C]GTAATTCAGGTAGTTC	A	C	ENST00000380036 // intron // 0 // Hs.89640 // TEK // 7010 // TEK tyrosine kinase, endothelial /// ENST00000406359 // intron // 0 // Hs.89640 // TEK // 7010 // TEK tyrosine kinase, endothelial /// ENST00000519080 // intron // 0 // Hs.89640 // TEK // 7010 // TEK tyrosine kinase, endothelial /// ENST00000519097 // intron // 0 // Hs.89640 // TEK // 7010 // TEK tyrosine kinase, endothelial /// NM_0004…	49.5391 // D9S2154 // D9S169 // --- // --- // deCODE /// 48.9856 // UNKNOWN // D9S169 // GATA165A11 // AFM164XG7 // Marshfield /// 56.5273 // --- // --- // 144346 // 65136 // SLM1	D9S1696 // downstream // 219403 /// D9S169 // upstream // 113871	NspI // GCATGT_GCATGT // 1185 // 27124512 // 27125696 /// StyI // CCTTGG_CCTTGG // 1124 // 27124492 // 27125615	0.6583 // 0.3417 // CEU /// 1.0000 // 0.0000 // CHB /// 1.0000 // 0.0000 // JPT /// 0.8583 // 0.1417 // YRI	0.4833 // CEU /// 0.0000 // CHB /// 0.0000 // JPT /// 0.2500 // YRI	60 // CEU /// 45 // CHB /// 45 // JPT /// 60 // YRI	same	6	1	C // CEU /// C // CHB /// C // JPT /// C // YRI	0.3417 // CEU /// 0.0000 // CHB /// 0.0000 // JPT /// 0.1417 // YRI		0.3966	YES	600221 // Venous malformations, multiple cutaneous and mucosal // 600195 // intron
839135	SNP_A-8644887	95.68	23.3429	46.9741	25.3602	0.489458	0.747956	rs7042267	9	27135962	27135962	-	0	p21.2	CTCAGAATGACGGTAC[A/G]GTACACACAGAACAAA	A	G	ENST00000380036 // intron // 0 // Hs.89640 // TEK // 7010 // TEK tyrosine kinase, endothelial /// ENST00000406359 // intron // 0 // Hs.89640 // TEK // 7010 // TEK tyrosine kinase, endothelial /// ENST00000519080 // intron // 0 // Hs.89640 // TEK // 7010 // TEK tyrosine kinase, endothelial /// ENST00000519097 // intron // 0 // Hs.89640 // TEK // 7010 // TEK tyrosine kinase, endothelial /// NM_0004…	49.5500 // D9S2154 // D9S169 // --- // --- // deCODE /// 49.0067 // UNKNOWN // D9S169 // GATA165A11 // AFM164XG7 // Marshfield /// 56.5410 // --- // --- // 144346 // 65136 // SLM1	D9S1696 // downstream // 230620 /// D9S169 // upstream // 102654	NspI // GCATGC_GCATGC // 1134 // 27135096 // 27136229 /// StyI // CCTTGG_CCAAGG // 3673 // 27135194 // 27138866	0.5250 // 0.4750 // CEU /// 0.0778 // 0.9222 // CHB /// 0.0333 // 0.9667 // JPT /// 0.5000 // 0.5000 // YRI	0.5167 // CEU /// 0.1556 // CHB /// 0.0667 // JPT /// 0.4333 // YRI	60 // CEU /// 45 // CHB /// 45 // JPT /// 60 // YRI	reverse	6	1	G // CEU /// A // CHB /// A // JPT /// A // YRI	0.4750 // CEU /// 0.0778 // CHB /// 0.0333 // JPT /// 0.5000 // YRI		0.398	YES	600221 // Venous malformations, multiple cutaneous and mucosal // 600195 // intron
816821	SNP_A-8621877	98.27	33.7176	45.8213	18.732	0.423754	0.403416	rs6475966	9	27136393	27136393	+	0	p21.2	CCTACTTACATTCTTG[C/T]AGTTACCTCTGACACT	C	T	ENST00000380036 // intron // 0 // Hs.89640 // TEK // 7010 // TEK tyrosine kinase, endothelial /// ENST00000406359 // intron // 0 // Hs.89640 // TEK // 7010 // TEK tyrosine kinase, endothelial /// ENST00000519080 // intron // 0 // Hs.89640 // TEK // 7010 // TEK tyrosine kinase, endothelial /// ENST00000519097 // intron // 0 // Hs.89640 // TEK // 7010 // TEK tyrosine kinase, endothelial /// NM_0004…	49.5504 // D9S2154 // D9S169 // --- // --- // deCODE /// 49.0075 // UNKNOWN // D9S169 // GATA165A11 // AFM164XG7 // Marshfield /// 56.5416 // --- // --- // 144346 // 65136 // SLM1	D9S1696 // downstream // 231051 /// D9S169 // upstream // 102223	NspI // GCATGC_ACATGT // 1169 // 27136229 // 27137397 /// StyI // CCTTGG_CCAAGG // 3673 // 27135194 // 27138866	0.5667 // 0.4333 // CEU /// 0.0444 // 0.9556 // CHB /// 0.0222 // 0.9778 // JPT /// 0.5917 // 0.4083 // YRI	0.5000 // CEU /// 0.0889 // CHB /// 0.0444 // JPT /// 0.4500 // YRI	60 // CEU /// 45 // CHB /// 45 // JPT /// 60 // YRI	same	6	1	T // CEU /// C // CHB /// C // JPT /// T // YRI	0.4333 // CEU /// 0.0444 // CHB /// 0.0222 // JPT /// 0.4083 // YRI		0.3981	YES	600221 // Venous malformations, multiple cutaneous and mucosal // 600195 // intron
637934	SNP_A-8437312	92.51	30.8357	40.9222	20.7493	0.445483	0.0608721	rs7873161	9	27136654	27136654	-	0	p21.2	TGCTTCTTTGTCTCCA[A/G]TCGTCAGTTCAGTGTG	A	G	ENST00000380036 // intron // 0 // Hs.89640 // TEK // 7010 // TEK tyrosine kinase, endothelial /// ENST00000406359 // intron // 0 // Hs.89640 // TEK // 7010 // TEK tyrosine kinase, endothelial /// ENST00000519080 // intron // 0 // Hs.89640 // TEK // 7010 // TEK tyrosine kinase, endothelial /// ENST00000519097 // intron // 0 // Hs.89640 // TEK // 7010 // TEK tyrosine kinase, endothelial /// NM_0004…	49.5507 // D9S2154 // D9S169 // --- // --- // deCODE /// 49.0080 // UNKNOWN // D9S169 // GATA165A11 // AFM164XG7 // Marshfield /// 56.5419 // --- // --- // 144346 // 65136 // SLM1	D9S1696 // downstream // 231312 /// D9S169 // upstream // 101962	NspI // GCATGC_ACATGT // 1169 // 27136229 // 27137397 /// StyI // CCTTGG_CCAAGG // 3673 // 27135194 // 27138866	0.5667 // 0.4333 // CEU /// 0.0444 // 0.9556 // CHB /// 0.0222 // 0.9778 // JPT /// 0.5917 // 0.4083 // YRI	0.5000 // CEU /// 0.0889 // CHB /// 0.0444 // JPT /// 0.4500 // YRI	60 // CEU /// 45 // CHB /// 45 // JPT /// 60 // YRI	reverse	6	1	G // CEU /// A // CHB /// A // JPT /// G // YRI	0.4333 // CEU /// 0.0444 // CHB /// 0.0222 // JPT /// 0.4083 // YRI		0.3982	YES	600221 // Venous malformations, multiple cutaneous and mucosal // 600195 // intron
721885	SNP_A-8523853	98.56	16.4265	48.9914	33.1412	0.415205	0.662631	rs11789885	9	27138898	27138898	-	0	p21.2	TTTCAAAACTGCTACA[A/G]TGAATCTAAAACATTA	A	G	ENST00000380036 // intron // 0 // Hs.89640 // TEK // 7010 // TEK tyrosine kinase, endothelial /// ENST00000406359 // intron // 0 // Hs.89640 // TEK // 7010 // TEK tyrosine kinase, endothelial /// ENST00000519080 // intron // 0 // Hs.89640 // TEK // 7010 // TEK tyrosine kinase, endothelial /// ENST00000519097 // intron // 0 // Hs.89640 // TEK // 7010 // TEK tyrosine kinase, endothelial /// NM_0004…	49.5529 // D9S2154 // D9S169 // --- // --- // deCODE /// 49.0123 // UNKNOWN // D9S169 // GATA165A11 // AFM164XG7 // Marshfield /// 56.5446 // --- // --- // 144346 // 65136 // SLM1	D9S1696 // downstream // 233556 /// D9S169 // upstream // 99718	NspI // ACATGT_GCATGC // 2011 // 27137397 // 27139407 /// StyI // CCAAGG_CCTTGG // 1086 // 27138866 // 27139951	0.3833 // 0.6167 // CEU /// 0.0000 // 1.0000 // CHB /// 0.0000 // 1.0000 // JPT /// 0.5250 // 0.4750 // YRI	0.5000 // CEU /// 0.0000 // CHB /// 0.0000 // JPT /// 0.4500 // YRI	60 // CEU /// 45 // CHB /// 45 // JPT /// 60 // YRI	reverse	6	1	A // CEU /// A // CHB /// A // JPT /// G // YRI	0.3833 // CEU /// 0.0000 // CHB /// 0.0000 // JPT /// 0.4750 // YRI		0.3984	YES	600221 // Venous malformations, multiple cutaneous and mucosal // 600195 // intron
52446	SNP_A-1849861	99.71	8.64553	42.0749	48.9914	0.297688	0.864862	rs10967731	9	27139817	27139817	+	0	p21.2	TATGTATAGTACAGCA[A/G]GAGTAACAACAGGGTT	A	G	ENST00000380036 // intron // 0 // Hs.89640 // TEK // 7010 // TEK tyrosine kinase, endothelial /// ENST00000406359 // intron // 0 // Hs.89640 // TEK // 7010 // TEK tyrosine kinase, endothelial /// ENST00000519080 // intron // 0 // Hs.89640 // TEK // 7010 // TEK tyrosine kinase, endothelial /// ENST00000519097 // intron // 0 // Hs.89640 // TEK // 7010 // TEK tyrosine kinase, endothelial /// NM_0004…	49.5538 // D9S2154 // D9S169 // --- // --- // deCODE /// 49.0140 // UNKNOWN // D9S169 // GATA165A11 // AFM164XG7 // Marshfield /// 56.5458 // --- // --- // 144346 // 65136 // SLM1	D9S1696 // downstream // 234475 /// D9S169 // upstream // 98799	NspI // GCATGC_ACATGT // 767 // 27139407 // 27140173 /// StyI // CCAAGG_CCTTGG // 1086 // 27138866 // 27139951	0.3083 // 0.6917 // CEU /// 0.2778 // 0.7222 // CHB /// 0.3444 // 0.6556 // JPT /// 0.2083 // 0.7917 // YRI	0.4500 // CEU /// 0.4222 // CHB /// 0.4667 // JPT /// 0.3167 // YRI	60 // CEU /// 45 // CHB /// 45 // JPT /// 60 // YRI	same	6	1	A // CEU /// A // CHB /// A // JPT /// A // YRI	0.3083 // CEU /// 0.2778 // CHB /// 0.3444 // JPT /// 0.2083 // YRI		0.3984	YES	600221 // Venous malformations, multiple cutaneous and mucosal // 600195 // intron
373397	SNP_A-2302348	0.58	0	0	0.576369	0	1	rs16911092	9	27142444	27142444	+	0	p21.2	GCTAAGCAAAGTCCTG[A/G]AAGTTGGTGAGATCAC	A	G	ENST00000380036 // intron // 0 // Hs.89640 // TEK // 7010 // TEK tyrosine kinase, endothelial /// ENST00000406359 // intron // 0 // Hs.89640 // TEK // 7010 // TEK tyrosine kinase, endothelial /// ENST00000519080 // intron // 0 // Hs.89640 // TEK // 7010 // TEK tyrosine kinase, endothelial /// ENST00000519097 // intron // 0 // Hs.89640 // TEK // 7010 // TEK tyrosine kinase, endothelial /// NM_0004…	49.5563 // D9S2154 // D9S169 // --- // --- // deCODE /// 49.0189 // UNKNOWN // D9S169 // GATA165A11 // AFM164XG7 // Marshfield /// 56.5490 // --- // --- // 144346 // 65136 // SLM1	D9S1696 // downstream // 237102 /// D9S169 // upstream // 96172	NspI // ACATGC_ACATGT // 232 // 27142379 // 27142610 /// StyI // CCTTGG_CCATGG // 2394 // 27142023 // 27144416	0.9083 // 0.0917 // CEU /// 1.0000 // 0.0000 // CHB /// 1.0000 // 0.0000 // JPT /// 0.7881 // 0.2119 // YRI	0.1500 // CEU /// 0.0000 // CHB /// 0.0000 // JPT /// 0.3559 // YRI	60 // CEU /// 45 // CHB /// 45 // JPT /// 60 // YRI	same	6	1	G // CEU /// G // CHB /// G // JPT /// G // YRI	0.0917 // CEU /// 0.0000 // CHB /// 0.0000 // JPT /// 0.2119 // YRI		0.3984	YES	600221 // Venous malformations, multiple cutaneous and mucosal // 600195 // intron
561853	SNP_A-8358960	100	2.88184	28.2421	68.8761	0.170029	0.990379	rs17756667	9	27144483	27144483	-	0	p21.2	AAGAGTCGGAGGCCTA[C/T]GCGCATTCGTTAAGAG	C	T	ENST00000380036 // intron // 0 // Hs.89640 // TEK // 7010 // TEK tyrosine kinase, endothelial /// ENST00000406359 // intron // 0 // Hs.89640 // TEK // 7010 // TEK tyrosine kinase, endothelial /// ENST00000519080 // intron // 0 // Hs.89640 // TEK // 7010 // TEK tyrosine kinase, endothelial /// ENST00000519097 // intron // 0 // Hs.89640 // TEK // 7010 // TEK tyrosine kinase, endothelial /// NM_0004…	49.5583 // D9S2154 // D9S169 // --- // --- // deCODE /// 49.0228 // UNKNOWN // D9S169 // GATA165A11 // AFM164XG7 // Marshfield /// 56.5515 // --- // --- // 144346 // 65136 // SLM1	D9S1696 // downstream // 239141 /// D9S169 // upstream // 94133	NspI // GCATGC_ACATGT // 1667 // 27144153 // 27145819 /// StyI // CCATGG_CCAAGG // 740 // 27144416 // 27145155	0.1833 // 0.8167 // CEU /// 0.0444 // 0.9556 // CHB /// 0.0222 // 0.9778 // JPT /// 0.0417 // 0.9583 // YRI	0.2333 // CEU /// 0.0889 // CHB /// 0.0444 // JPT /// 0.0833 // YRI	60 // CEU /// 45 // CHB /// 45 // JPT /// 60 // YRI	reverse	6	1	C // CEU /// C // CHB /// C // JPT /// C // YRI	0.1833 // CEU /// 0.0444 // CHB /// 0.0222 // JPT /// 0.0417 // YRI		0.398	YES	600221 // Venous malformations, multiple cutaneous and mucosal // 600195 // intron
893097	SNP_A-8700508	99.42	98.8473	0.576369	0	0.00289855	0.956939	rs12001452	9	27144516	27144516	+	0	p21.2	GAGATATTTAGGCCTG[C/T]AGTTTGATAGAGGAAA	C	T	ENST00000380036 // intron // 0 // Hs.89640 // TEK // 7010 // TEK tyrosine kinase, endothelial /// ENST00000406359 // intron // 0 // Hs.89640 // TEK // 7010 // TEK tyrosine kinase, endothelial /// ENST00000519080 // intron // 0 // Hs.89640 // TEK // 7010 // TEK tyrosine kinase, endothelial /// ENST00000519097 // intron // 0 // Hs.89640 // TEK // 7010 // TEK tyrosine kinase, endothelial /// NM_0004…	49.5583 // D9S2154 // D9S169 // --- // --- // deCODE /// 49.0228 // UNKNOWN // D9S169 // GATA165A11 // AFM164XG7 // Marshfield /// 56.5515 // --- // --- // 144346 // 65136 // SLM1	D9S1696 // downstream // 239174 /// D9S169 // upstream // 94100	NspI // GCATGC_ACATGT // 1667 // 27144153 // 27145819 /// StyI // CCATGG_CCAAGG // 740 // 27144416 // 27145155	1.0000 // 0.0000 // CEU /// 1.0000 // 0.0000 // CHB /// 1.0000 // 0.0000 // JPT /// 0.8167 // 0.1833 // YRI	0.0000 // CEU /// 0.0000 // CHB /// 0.0000 // JPT /// 0.3333 // YRI	60 // CEU /// 45 // CHB /// 45 // JPT /// 60 // YRI	same	6	1	T // CEU /// T // CHB /// T // JPT /// T // YRI	0.0000 // CEU /// 0.0000 // CHB /// 0.0000 // JPT /// 0.1833 // YRI		0.398	YES	600221 // Venous malformations, multiple cutaneous and mucosal // 600195 // intron
693046	SNP_A-8494163	99.71	0	0.576369	99.1354	0.00289017	0.957002	rs10967735	9	27145518	27145518	+	0	p21.2	TGTGCCATGATAATAC[A/C]AATAGTCCTTTACACA	A	C	ENST00000380036 // intron // 0 // Hs.89640 // TEK // 7010 // TEK tyrosine kinase, endothelial /// ENST00000406359 // intron // 0 // Hs.89640 // TEK // 7010 // TEK tyrosine kinase, endothelial /// ENST00000519080 // intron // 0 // Hs.89640 // TEK // 7010 // TEK tyrosine kinase, endothelial /// ENST00000519097 // intron // 0 // Hs.89640 // TEK // 7010 // TEK tyrosine kinase, endothelial /// NM_0004…	49.5593 // D9S2154 // D9S169 // --- // --- // deCODE /// 49.0247 // UNKNOWN // D9S169 // GATA165A11 // AFM164XG7 // Marshfield /// 56.5528 // --- // --- // 144346 // 65136 // SLM1	D9S1696 // downstream // 240176 /// D9S169 // upstream // 93098	NspI // GCATGC_ACATGT // 1667 // 27144153 // 27145819 /// StyI // CCAAGG_CCTTGG // 1296 // 27145155 // 27146450	0.0000 // 1.0000 // CEU /// 0.0000 // 1.0000 // CHB /// 0.0000 // 1.0000 // JPT /// 0.2167 // 0.7833 // YRI	0.0000 // CEU /// 0.0000 // CHB /// 0.0000 // JPT /// 0.3667 // YRI	60 // CEU /// 45 // CHB /// 45 // JPT /// 60 // YRI	same	6	1	A // CEU /// A // CHB /// A // JPT /// A // YRI	0.0000 // CEU /// 0.0000 // CHB /// 0.0000 // JPT /// 0.2167 // YRI		0.3978	YES	600221 // Venous malformations, multiple cutaneous and mucosal // 600195 // intron
902232	SNP_A-8709954	91.64	0	4.61095	87.0317	0.0251572	0.645376	rs7871282	9	27148498	27148498	-	0	p21.2	GCCATCATGAGGAGAC[A/G]CCAAGACTAACCCGCT	A	G	ENST00000380036 // intron // 0 // Hs.89640 // TEK // 7010 // TEK tyrosine kinase, endothelial /// ENST00000406359 // intron // 0 // Hs.89640 // TEK // 7010 // TEK tyrosine kinase, endothelial /// ENST00000519080 // intron // 0 // Hs.89640 // TEK // 7010 // TEK tyrosine kinase, endothelial /// ENST00000519097 // intron // 0 // Hs.89640 // TEK // 7010 // TEK tyrosine kinase, endothelial /// NM_0004…	49.5622 // D9S2154 // D9S169 // --- // --- // deCODE /// 49.0303 // UNKNOWN // D9S169 // GATA165A11 // AFM164XG7 // Marshfield /// 56.5564 // --- // --- // 144346 // 65136 // SLM1	D9S1696 // downstream // 243156 /// D9S169 // upstream // 90118	NspI // ACATGT_ACATGT // 493 // 27148342 // 27148834 /// StyI // CCTTGG_CCATGG // 2186 // 27146450 // 27148635	0.0000 // 1.0000 // CEU /// 0.0000 // 1.0000 // CHB /// 0.0000 // 1.0000 // JPT /// 0.1667 // 0.8333 // YRI	0.0000 // CEU /// 0.0000 // CHB /// 0.0000 // JPT /// 0.3000 // YRI	60 // CEU /// 45 // CHB /// 45 // JPT /// 60 // YRI	reverse	6	1	A // CEU /// A // CHB /// A // JPT /// A // YRI	0.0000 // CEU /// 0.0000 // CHB /// 0.0000 // JPT /// 0.1667 // YRI		0.3974	YES	600221 // Venous malformations, multiple cutaneous and mucosal // 600195 // intron
685037	SNP_A-8485931	98.56	22.7666	46.3977	29.3948	0.466374	0.316165	rs7034505	9	27151394	27151394	+	0	p21.2	TAGCAACTTTAAGATA[A/G]AGAAAGAACATTCTAG	A	G	ENST00000380036 // intron // 0 // Hs.89640 // TEK // 7010 // TEK tyrosine kinase, endothelial /// ENST00000406359 // intron // 0 // Hs.89640 // TEK // 7010 // TEK tyrosine kinase, endothelial /// ENST00000519080 // intron // 0 // Hs.89640 // TEK // 7010 // TEK tyrosine kinase, endothelial /// ENST00000519097 // intron // 0 // Hs.89640 // TEK // 7010 // TEK tyrosine kinase, endothelial /// NM_0004…	49.5650 // D9S2154 // D9S169 // --- // --- // deCODE /// 49.0358 // UNKNOWN // D9S169 // GATA165A11 // AFM164XG7 // Marshfield /// 56.5600 // --- // --- // 144346 // 65136 // SLM1	D9S1696 // downstream // 246052 /// D9S169 // upstream // 87222	NspI // ACATGC_GCATGC // 525 // 27151253 // 27151777 /// StyI // CCTAGG_CCAAGG // 1631 // 27150411 // 27152041	0.4667 // 0.5333 // CEU /// 0.5333 // 0.4667 // CHB /// 0.5667 // 0.4333 // JPT /// 0.6417 // 0.3583 // YRI	0.5000 // CEU /// 0.5778 // CHB /// 0.4667 // JPT /// 0.4500 // YRI	60 // CEU /// 45 // CHB /// 45 // JPT /// 60 // YRI	same	8	1	A // CEU /// G // CHB /// G // JPT /// G // YRI	0.4667 // CEU /// 0.4667 // CHB /// 0.4333 // JPT /// 0.3583 // YRI		0.3977	YES	600221 // Venous malformations, multiple cutaneous and mucosal // 600195 // intron
485646	SNP_A-8280378	100	55.9078	35.7349	8.35735	0.262248	0.15418	rs7862217	9	27151645	27151645	-	0	p21.2	AACACATAAATACAGA[C/T]AGGTACTAAGAGAGAG	C	T	ENST00000380036 // intron // 0 // Hs.89640 // TEK // 7010 // TEK tyrosine kinase, endothelial /// ENST00000406359 // intron // 0 // Hs.89640 // TEK // 7010 // TEK tyrosine kinase, endothelial /// ENST00000519080 // intron // 0 // Hs.89640 // TEK // 7010 // TEK tyrosine kinase, endothelial /// ENST00000519097 // intron // 0 // Hs.89640 // TEK // 7010 // TEK tyrosine kinase, endothelial /// NM_0004…	49.5653 // D9S2154 // D9S169 // --- // --- // deCODE /// 49.0363 // UNKNOWN // D9S169 // GATA165A11 // AFM164XG7 // Marshfield /// 56.5603 // --- // --- // 144346 // 65136 // SLM1	D9S1696 // downstream // 246303 /// D9S169 // upstream // 86971	NspI // ACATGC_GCATGC // 525 // 27151253 // 27151777 /// StyI // CCTAGG_CCAAGG // 1631 // 27150411 // 27152041	0.7500 // 0.2500 // CEU /// 1.0000 // 0.0000 // CHB /// 1.0000 // 0.0000 // JPT /// 0.7833 // 0.2167 // YRI	0.3333 // CEU /// 0.0000 // CHB /// 0.0000 // JPT /// 0.3333 // YRI	60 // CEU /// 45 // CHB /// 45 // JPT /// 60 // YRI	reverse	6	1	T // CEU /// T // CHB /// T // JPT /// T // YRI	0.2500 // CEU /// 0.0000 // CHB /// 0.0000 // JPT /// 0.2167 // YRI		0.3977	YES	600221 // Venous malformations, multiple cutaneous and mucosal // 600195 // intron
421343	SNP_A-4234204	100	8.64553	44.6686	46.6859	0.309798	0.406915	rs7035021	9	27151706	27151706	+	0	p21.2	CTACATTTGCCTATAA[A/G]CTACGAGACGGTTGTA	A	G	ENST00000380036 // intron // 0 // Hs.89640 // TEK // 7010 // TEK tyrosine kinase, endothelial /// ENST00000406359 // intron // 0 // Hs.89640 // TEK // 7010 // TEK tyrosine kinase, endothelial /// ENST00000519080 // intron // 0 // Hs.89640 // TEK // 7010 // TEK tyrosine kinase, endothelial /// ENST00000519097 // intron // 0 // Hs.89640 // TEK // 7010 // TEK tyrosine kinase, endothelial /// NM_0004…	49.5653 // D9S2154 // D9S169 // --- // --- // deCODE /// 49.0364 // UNKNOWN // D9S169 // GATA165A11 // AFM164XG7 // Marshfield /// 56.5604 // --- // --- // 144346 // 65136 // SLM1	D9S1696 // downstream // 246364 /// D9S169 // upstream // 86910	NspI // ACATGC_GCATGC // 525 // 27151253 // 27151777 /// StyI // CCTAGG_CCAAGG // 1631 // 27150411 // 27152041	0.2917 // 0.7083 // CEU /// 0.3222 // 0.6778 // CHB /// 0.2889 // 0.7111 // JPT /// 0.2917 // 0.7083 // YRI	0.3833 // CEU /// 0.4222 // CHB /// 0.4444 // JPT /// 0.3500 // YRI	60 // CEU /// 45 // CHB /// 45 // JPT /// 60 // YRI	same	6	1	A // CEU /// A // CHB /// A // JPT /// A // YRI	0.2917 // CEU /// 0.3222 // CHB /// 0.2889 // JPT /// 0.2917 // YRI		0.3977	YES	600221 // Venous malformations, multiple cutaneous and mucosal // 600195 // intron
157491	SNP_A-1996354	100	55.6196	35.7349	8.64553	0.26513	0.122302	rs10511804	9	27152102	27152102	+	0	p21.2	TACCTACTTCTGTTAC[A/C]AAGATGAAATTACCAT	A	C	ENST00000380036 // intron // 0 // Hs.89640 // TEK // 7010 // TEK tyrosine kinase, endothelial /// ENST00000406359 // intron // 0 // Hs.89640 // TEK // 7010 // TEK tyrosine kinase, endothelial /// ENST00000519080 // intron // 0 // Hs.89640 // TEK // 7010 // TEK tyrosine kinase, endothelial /// ENST00000519097 // intron // 0 // Hs.89640 // TEK // 7010 // TEK tyrosine kinase, endothelial /// NM_0004…	49.5657 // D9S2154 // D9S169 // --- // --- // deCODE /// 49.0371 // UNKNOWN // D9S169 // GATA165A11 // AFM164XG7 // Marshfield /// 56.5608 // --- // --- // 144346 // 65136 // SLM1	D9S1696 // downstream // 246760 /// D9S169 // upstream // 86514	NspI // GCATGC_GCATGT // 667 // 27151777 // 27152443 /// StyI // CCAAGG_CCATGG // 2058 // 27152041 // 27154098	0.7500 // 0.2500 // CEU /// 1.0000 // 0.0000 // CHB /// 1.0000 // 0.0000 // JPT /// 0.8500 // 0.1500 // YRI	0.3333 // CEU /// 0.0000 // CHB /// 0.0000 // JPT /// 0.2667 // YRI	60 // CEU /// 45 // CHB /// 45 // JPT /// 60 // YRI	reverse	6	1	C // CEU /// C // CHB /// C // JPT /// C // YRI	0.2500 // CEU /// 0.0000 // CHB /// 0.0000 // JPT /// 0.1500 // YRI		0.3978	YES	600221 // Venous malformations, multiple cutaneous and mucosal // 600195 // intron
99222	SNP_A-1915647	93.95	88.1844	5.76369	0	0.0306749	0.567745	rs7865623	9	27152209	27152209	+	0	p21.2	TGTTCTGAAGACATGA[C/T]GCATTATTCCAAACAC	C	T	ENST00000380036 // intron // 0 // Hs.89640 // TEK // 7010 // TEK tyrosine kinase, endothelial /// ENST00000406359 // intron // 0 // Hs.89640 // TEK // 7010 // TEK tyrosine kinase, endothelial /// ENST00000519080 // intron // 0 // Hs.89640 // TEK // 7010 // TEK tyrosine kinase, endothelial /// ENST00000519097 // intron // 0 // Hs.89640 // TEK // 7010 // TEK tyrosine kinase, endothelial /// NM_0004…	49.5658 // D9S2154 // D9S169 // --- // --- // deCODE /// 49.0373 // UNKNOWN // D9S169 // GATA165A11 // AFM164XG7 // Marshfield /// 56.5610 // --- // --- // 144346 // 65136 // SLM1	D9S1696 // downstream // 246867 /// D9S169 // upstream // 86407	NspI // GCATGC_GCATGT // 667 // 27151777 // 27152443 /// StyI // CCAAGG_CCATGG // 2058 // 27152041 // 27154098	1.0000 // 0.0000 // CEU /// 1.0000 // 0.0000 // CHB /// 1.0000 // 0.0000 // JPT /// 0.8500 // 0.1500 // YRI	0.0000 // CEU /// 0.0000 // CHB /// 0.0000 // JPT /// 0.2667 // YRI	60 // CEU /// 45 // CHB /// 45 // JPT /// 60 // YRI	same	6	1	T // CEU /// T // CHB /// T // JPT /// T // YRI	0.0000 // CEU /// 0.0000 // CHB /// 0.0000 // JPT /// 0.1500 // YRI		0.3977	YES	600221 // Venous malformations, multiple cutaneous and mucosal // 600195 // intron
415209	SNP_A-4227509	99.71	15.8501	48.7032	35.1585	0.403179	0.78115	rs4601425	9	27152292	27152292	-	0	p21.2	ATTAAATTATTGCATC[A/G]CAGGCTTATTCCCTTG	A	G	ENST00000380036 // intron // 0 // Hs.89640 // TEK // 7010 // TEK tyrosine kinase, endothelial /// ENST00000406359 // intron // 0 // Hs.89640 // TEK // 7010 // TEK tyrosine kinase, endothelial /// ENST00000519080 // intron // 0 // Hs.89640 // TEK // 7010 // TEK tyrosine kinase, endothelial /// ENST00000519097 // intron // 0 // Hs.89640 // TEK // 7010 // TEK tyrosine kinase, endothelial /// NM_0004…	49.5659 // D9S2154 // D9S169 // --- // --- // deCODE /// 49.0375 // UNKNOWN // D9S169 // GATA165A11 // AFM164XG7 // Marshfield /// 56.5611 // --- // --- // 144346 // 65136 // SLM1	D9S1696 // downstream // 246950 /// D9S169 // upstream // 86324	NspI // GCATGC_GCATGT // 667 // 27151777 // 27152443 /// StyI // CCAAGG_CCATGG // 2058 // 27152041 // 27154098	0.4167 // 0.5833 // CEU /// 0.0333 // 0.9667 // CHB /// 0.0333 // 0.9667 // JPT /// 0.2583 // 0.7417 // YRI	0.4667 // CEU /// 0.0667 // CHB /// 0.0667 // JPT /// 0.4167 // YRI	60 // CEU /// 45 // CHB /// 45 // JPT /// 60 // YRI	reverse	6	1	A // CEU /// A // CHB /// A // JPT /// A // YRI	0.4167 // CEU /// 0.0333 // CHB /// 0.0333 // JPT /// 0.2583 // YRI		0.3977	YES	600221 // Venous malformations, multiple cutaneous and mucosal // 600195 // intron
420921	SNP_A-4233743	100	21.6138	54.1787	24.2075	0.487032	0.116325	rs664461	9	27152308	27152308	+	0	p21.2	CGATGCAATAATTTAA[C/T]CTGCCTAAAATTGTCT	C	T	ENST00000380036 // intron // 0 // Hs.89640 // TEK // 7010 // TEK tyrosine kinase, endothelial /// ENST00000406359 // intron // 0 // Hs.89640 // TEK // 7010 // TEK tyrosine kinase, endothelial /// ENST00000519080 // intron // 0 // Hs.89640 // TEK // 7010 // TEK tyrosine kinase, endothelial /// ENST00000519097 // intron // 0 // Hs.89640 // TEK // 7010 // TEK tyrosine kinase, endothelial /// NM_0004…	49.5659 // D9S2154 // D9S169 // --- // --- // deCODE /// 49.0375 // UNKNOWN // D9S169 // GATA165A11 // AFM164XG7 // Marshfield /// 56.5611 // --- // --- // 144346 // 65136 // SLM1	D9S1696 // downstream // 246966 /// D9S169 // upstream // 86308	NspI // GCATGC_GCATGT // 667 // 27151777 // 27152443 /// StyI // CCAAGG_CCATGG // 2058 // 27152041 // 27154098	0.5000 // 0.5000 // CEU /// 0.4222 // 0.5778 // CHB /// 0.3778 // 0.6222 // JPT /// 0.5250 // 0.4750 // YRI	0.4333 // CEU /// 0.5778 // CHB /// 0.5333 // JPT /// 0.3833 // YRI	60 // CEU /// 45 // CHB /// 45 // JPT /// 60 // YRI	same	6	1	C // CEU /// C // CHB /// C // JPT /// T // YRI	0.5000 // CEU /// 0.4222 // CHB /// 0.3778 // JPT /// 0.4750 // YRI		0.3977	YES	600221 // Venous malformations, multiple cutaneous and mucosal // 600195 // intron
402168	SNP_A-4213439	89.34	53.0259	31.7003	4.61095	0.229032	0.933021	rs13285984	9	27152682	27152682	+	0	p21.2	CCATTCTGTTGATTTC[A/T]CCTCTTCCACTCTCAG	A	T	ENST00000380036 // intron // 0 // Hs.89640 // TEK // 7010 // TEK tyrosine kinase, endothelial /// ENST00000406359 // intron // 0 // Hs.89640 // TEK // 7010 // TEK tyrosine kinase, endothelial /// ENST00000519080 // intron // 0 // Hs.89640 // TEK // 7010 // TEK tyrosine kinase, endothelial /// ENST00000519097 // intron // 0 // Hs.89640 // TEK // 7010 // TEK tyrosine kinase, endothelial /// NM_0004…	49.5663 // D9S2154 // D9S169 // --- // --- // deCODE /// 49.0382 // UNKNOWN // D9S169 // GATA165A11 // AFM164XG7 // Marshfield /// 56.5615 // --- // --- // 144346 // 65136 // SLM1	D9S1696 // downstream // 247340 /// D9S169 // upstream // 85934	NspI // GCATGT_ACATGT // 747 // 27152443 // 27153189 /// StyI // CCAAGG_CCATGG // 2058 // 27152041 // 27154098	0.7583 // 0.2417 // CEU /// 1.0000 // 0.0000 // CHB /// 1.0000 // 0.0000 // JPT /// 0.8167 // 0.1833 // YRI	0.3500 // CEU /// 0.0000 // CHB /// 0.0000 // JPT /// 0.3000 // YRI	60 // CEU /// 45 // CHB /// 45 // JPT /// 60 // YRI	same	6	1	T // CEU /// T // CHB /// T // JPT /// T // YRI	0.2417 // CEU /// 0.0000 // CHB /// 0.0000 // JPT /// 0.1833 // YRI		0.3977	YES	600221 // Venous malformations, multiple cutaneous and mucosal // 600195 // intron
157492	SNP_A-1996356	99.71	55.3314	38.0403	6.34006	0.254335	0.91388	rs586284	9	27152977	27152977	+	0	p21.2	AGATTTAGTGAGAAGA[C/T]GCTACTAAGAAAGATT	C	T	ENST00000380036 // intron // 0 // Hs.89640 // TEK // 7010 // TEK tyrosine kinase, endothelial /// ENST00000406359 // intron // 0 // Hs.89640 // TEK // 7010 // TEK tyrosine kinase, endothelial /// ENST00000519080 // intron // 0 // Hs.89640 // TEK // 7010 // TEK tyrosine kinase, endothelial /// ENST00000519097 // intron // 0 // Hs.89640 // TEK // 7010 // TEK tyrosine kinase, endothelial /// NM_0004…	49.5666 // D9S2154 // D9S169 // --- // --- // deCODE /// 49.0388 // UNKNOWN // D9S169 // GATA165A11 // AFM164XG7 // Marshfield /// 56.5619 // --- // --- // 144346 // 65136 // SLM1	D9S1696 // downstream // 247635 /// D9S169 // upstream // 85639	NspI // GCATGT_ACATGT // 747 // 27152443 // 27153189 /// StyI // CCAAGG_CCATGG // 2058 // 27152041 // 27154098	0.7417 // 0.2583 // CEU /// 0.6444 // 0.3556 // CHB /// 0.6667 // 0.3333 // JPT /// 0.6667 // 0.3333 // YRI	0.2833 // CEU /// 0.5333 // CHB /// 0.4889 // JPT /// 0.3333 // YRI	60 // CEU /// 45 // CHB /// 45 // JPT /// 60 // YRI	same	6	1	T // CEU /// T // CHB /// T // JPT /// T // YRI	0.2583 // CEU /// 0.3556 // CHB /// 0.3333 // JPT /// 0.3333 // YRI		0.3978	YES	600221 // Venous malformations, multiple cutaneous and mucosal // 600195 // intron
396381	SNP_A-4207309	99.71	10.0865	41.2104	48.415	0.307804	0.575554	rs7855848	9	27153055	27153055	+	0	p21.2	TTTTAGAGGATTGTTA[A/T]GCTTCACTTGTGATGC	A	T	ENST00000380036 // intron // 0 // Hs.89640 // TEK // 7010 // TEK tyrosine kinase, endothelial /// ENST00000406359 // intron // 0 // Hs.89640 // TEK // 7010 // TEK tyrosine kinase, endothelial /// ENST00000519080 // intron // 0 // Hs.89640 // TEK // 7010 // TEK tyrosine kinase, endothelial /// ENST00000519097 // intron // 0 // Hs.89640 // TEK // 7010 // TEK tyrosine kinase, endothelial /// NM_0004…	49.5666 // D9S2154 // D9S169 // --- // --- // deCODE /// 49.0389 // UNKNOWN // D9S169 // GATA165A11 // AFM164XG7 // Marshfield /// 56.5620 // --- // --- // 144346 // 65136 // SLM1	D9S1696 // downstream // 247713 /// D9S169 // upstream // 85561	NspI // GCATGT_ACATGT // 747 // 27152443 // 27153189 /// StyI // CCAAGG_CCATGG // 2058 // 27152041 // 27154098	0.2833 // 0.7167 // CEU /// 0.0000 // 1.0000 // CHB /// 0.0000 // 1.0000 // JPT /// 0.2083 // 0.7917 // YRI	0.4333 // CEU /// 0.0000 // CHB /// 0.0000 // JPT /// 0.3500 // YRI	60 // CEU /// 45 // CHB /// 45 // JPT /// 60 // YRI	same	8	1	A // CEU /// A // CHB /// A // JPT /// A // YRI	0.2833 // CEU /// 0.0000 // CHB /// 0.0000 // JPT /// 0.2083 // YRI		0.3978	YES	600221 // Venous malformations, multiple cutaneous and mucosal // 600195 // intron
157493	SNP_A-1996357	100	55.3314	38.3285	6.34006	0.255043	0.871758	rs514643	9	27153078	27153078	-	0	p21.2	ACGTCTACCAAGTTAA[C/T]AACCAAGCATCACAAG	C	T	ENST00000380036 // intron // 0 // Hs.89640 // TEK // 7010 // TEK tyrosine kinase, endothelial /// ENST00000406359 // intron // 0 // Hs.89640 // TEK // 7010 // TEK tyrosine kinase, endothelial /// ENST00000519080 // intron // 0 // Hs.89640 // TEK // 7010 // TEK tyrosine kinase, endothelial /// ENST00000519097 // intron // 0 // Hs.89640 // TEK // 7010 // TEK tyrosine kinase, endothelial /// NM_0004…	49.5667 // D9S2154 // D9S169 // --- // --- // deCODE /// 49.0390 // UNKNOWN // D9S169 // GATA165A11 // AFM164XG7 // Marshfield /// 56.5620 // --- // --- // 144346 // 65136 // SLM1	D9S1696 // downstream // 247736 /// D9S169 // upstream // 85538	NspI // GCATGT_ACATGT // 747 // 27152443 // 27153189 /// StyI // CCAAGG_CCATGG // 2058 // 27152041 // 27154098	0.7417 // 0.2583 // CEU /// 0.6444 // 0.3556 // CHB /// 0.6667 // 0.3333 // JPT /// 0.6667 // 0.3333 // YRI	0.2833 // CEU /// 0.5333 // CHB /// 0.4889 // JPT /// 0.3333 // YRI	60 // CEU /// 45 // CHB /// 45 // JPT /// 60 // YRI	same	6	1	T // CEU /// T // CHB /// T // JPT /// T // YRI	0.2583 // CEU /// 0.3556 // CHB /// 0.3333 // JPT /// 0.3333 // YRI		0.3978	YES	600221 // Venous malformations, multiple cutaneous and mucosal // 600195 // intron
157494	SNP_A-1996358	100	2.59366	27.0893	70.317	0.161383	0.988144	rs10511803	9	27154617	27154617	-	0	p21.2	TTAAAATGAGAATCTA[C/T]AGTTGTATTTGCTAGT	C	T	ENST00000380036 // intron // 0 // Hs.89640 // TEK // 7010 // TEK tyrosine kinase, endothelial /// ENST00000406359 // intron // 0 // Hs.89640 // TEK // 7010 // TEK tyrosine kinase, endothelial /// ENST00000519080 // intron // 0 // Hs.89640 // TEK // 7010 // TEK tyrosine kinase, endothelial /// ENST00000519097 // intron // 0 // Hs.89640 // TEK // 7010 // TEK tyrosine kinase, endothelial /// NM_0004…	49.5682 // D9S2154 // D9S169 // --- // --- // deCODE /// 49.0418 // UNKNOWN // D9S169 // GATA165A11 // AFM164XG7 // Marshfield /// 56.5639 // --- // --- // 144346 // 65136 // SLM1	D9S1696 // downstream // 249275 /// D9S169 // upstream // 83999	NspI // ACATGC_GCATGC // 549 // 27154242 // 27154790 /// StyI // CCATGG_CCTAGG // 423 // 27154243 // 27154665	0.1750 // 0.8250 // CEU /// 0.0333 // 0.9667 // CHB /// 0.0444 // 0.9556 // JPT /// 0.0500 // 0.9500 // YRI	0.2167 // CEU /// 0.0667 // CHB /// 0.0889 // JPT /// 0.1000 // YRI	60 // CEU /// 45 // CHB /// 45 // JPT /// 60 // YRI	same	6	1	C // CEU /// C // CHB /// C // JPT /// C // YRI	0.1750 // CEU /// 0.0333 // CHB /// 0.0444 // JPT /// 0.0500 // YRI		0.398	YES	600221 // Venous malformations, multiple cutaneous and mucosal // 600195 // intron
402169	SNP_A-4213440	87.61	3.45821	29.683	54.4669	0.208882	0.660883	rs716676	9	27155016	27155016	-	0	p21.2	GATCTGCTCTGAGCTC[A/C]CAGCGGTGGCAGTGGC	A	C	ENST00000380036 // intron // 0 // Hs.89640 // TEK // 7010 // TEK tyrosine kinase, endothelial /// ENST00000406359 // intron // 0 // Hs.89640 // TEK // 7010 // TEK tyrosine kinase, endothelial /// ENST00000519080 // intron // 0 // Hs.89640 // TEK // 7010 // TEK tyrosine kinase, endothelial /// ENST00000519097 // intron // 0 // Hs.89640 // TEK // 7010 // TEK tyrosine kinase, endothelial /// NM_0004…	49.5686 // D9S2154 // D9S169 // --- // --- // deCODE /// 49.0426 // UNKNOWN // D9S169 // GATA165A11 // AFM164XG7 // Marshfield /// 56.5644 // --- // --- // 144346 // 65136 // SLM1	D9S1696 // downstream // 249674 /// D9S169 // upstream // 83600	NspI // GCATGC_ACATGC // 352 // 27154790 // 27155141 /// StyI // CCTAGG_CCAAGG // 1919 // 27154665 // 27156583	0.2417 // 0.7583 // CEU /// 0.0000 // 1.0000 // CHB /// 0.0000 // 1.0000 // JPT /// 0.1917 // 0.8083 // YRI	0.3500 // CEU /// 0.0000 // CHB /// 0.0000 // JPT /// 0.3833 // YRI	60 // CEU /// 45 // CHB /// 45 // JPT /// 60 // YRI	same	6	1	A // CEU /// A // CHB /// A // JPT /// A // YRI	0.2417 // CEU /// 0.0000 // CHB /// 0.0000 // JPT /// 0.1917 // YRI		0.398	YES	600221 // Venous malformations, multiple cutaneous and mucosal // 600195 // intron
704380	SNP_A-8505804	94.81	70.0288	21.6138	3.17003	0.147416	0.0912309	rs2077317	9	27159526	27159526	+	0	p21.2	TTAGCAGTCGAGTACC[C/G]AGGTCCAGCTCAGAAA	C	G	ENST00000380036 // intron // 0 // Hs.89640 // TEK // 7010 // TEK tyrosine kinase, endothelial /// ENST00000406359 // intron // 0 // Hs.89640 // TEK // 7010 // TEK tyrosine kinase, endothelial /// ENST00000519080 // intron // 0 // Hs.89640 // TEK // 7010 // TEK tyrosine kinase, endothelial /// ENST00000519097 // intron // 0 // Hs.89640 // TEK // 7010 // TEK tyrosine kinase, endothelial /// NM_0004…	49.5730 // D9S2154 // D9S169 // --- // --- // deCODE /// 49.0511 // UNKNOWN // D9S169 // GATA165A11 // AFM164XG7 // Marshfield /// 56.5699 // --- // --- // 144346 // 65136 // SLM1	D9S1696 // downstream // 254184 /// D9S169 // upstream // 79090	NspI // ACATGT_GCATGC // 1741 // 27158428 // 27160168 /// StyI // CCTAGG_CCTAGG // 913 // 27159317 // 27160229	0.8667 // 0.1333 // CEU /// 0.7000 // 0.3000 // CHB /// 0.7333 // 0.2667 // JPT /// 0.7583 // 0.2417 // YRI	0.2333 // CEU /// 0.4667 // CHB /// 0.4000 // JPT /// 0.3500 // YRI	60 // CEU /// 45 // CHB /// 45 // JPT /// 60 // YRI	same	6	1	G // CEU /// G // CHB /// G // JPT /// G // YRI	0.1333 // CEU /// 0.3000 // CHB /// 0.2667 // JPT /// 0.2417 // YRI		0.3984	YES	600221 // Venous malformations, multiple cutaneous and mucosal // 600195 // intron
636561	SNP_A-8435896	92.8	45.5331	40.634	6.62824	0.290373	0.261725	rs506685	9	27163395	27163395	-	0	p21.2	TGGAACACAGGTTAGA[C/T]GCCCTCATAGCTACTC	C	T	ENST00000380036 // intron // 0 // Hs.89640 // TEK // 7010 // TEK tyrosine kinase, endothelial /// ENST00000406359 // intron // 0 // Hs.89640 // TEK // 7010 // TEK tyrosine kinase, endothelial /// ENST00000519080 // intron // 0 // Hs.89640 // TEK // 7010 // TEK tyrosine kinase, endothelial /// ENST00000519097 // intron // 0 // Hs.89640 // TEK // 7010 // TEK tyrosine kinase, endothelial /// NM_0004…	49.5767 // D9S2154 // D9S169 // --- // --- // deCODE /// 49.0584 // UNKNOWN // D9S169 // GATA165A11 // AFM164XG7 // Marshfield /// 56.5747 // --- // --- // 144346 // 65136 // SLM1	D9S1696 // downstream // 258053 /// D9S169 // upstream // 75221	NspI // ACATGT_GCATGT // 1628 // 27163048 // 27164675 /// StyI // CCTTGG_CCTTGG // 1261 // 27162422 // 27163682	0.6917 // 0.3083 // CEU /// 0.3889 // 0.6111 // CHB /// 0.3333 // 0.6667 // JPT /// 0.8167 // 0.1833 // YRI	0.4500 // CEU /// 0.5111 // CHB /// 0.4889 // JPT /// 0.3000 // YRI	60 // CEU /// 45 // CHB /// 45 // JPT /// 60 // YRI	same	6	1	T // CEU /// C // CHB /// C // JPT /// T // YRI	0.3083 // CEU /// 0.3889 // CHB /// 0.3333 // JPT /// 0.1833 // YRI		0.3986	YES	600221 // Venous malformations, multiple cutaneous and mucosal // 600195 // intron
250028	SNP_A-2128053	100	38.6167	46.9741	14.4092	0.378962	0.969718	rs1107774	9	27164846	27164846	-	0	p21.2	ATAAGCACTTTACACA[A/G]ATTTAATTGTCAACCT	A	G	ENST00000380036 // intron // 0 // Hs.89640 // TEK // 7010 // TEK tyrosine kinase, endothelial /// ENST00000406359 // intron // 0 // Hs.89640 // TEK // 7010 // TEK tyrosine kinase, endothelial /// ENST00000519080 // intron // 0 // Hs.89640 // TEK // 7010 // TEK tyrosine kinase, endothelial /// ENST00000519097 // intron // 0 // Hs.89640 // TEK // 7010 // TEK tyrosine kinase, endothelial /// NM_0004…	49.5781 // D9S2154 // D9S169 // --- // --- // deCODE /// 49.0611 // UNKNOWN // D9S169 // GATA165A11 // AFM164XG7 // Marshfield /// 56.5765 // --- // --- // 144346 // 65136 // SLM1	D9S1696 // downstream // 259504 /// D9S169 // upstream // 73770	NspI // GCATGT_GCATGC // 684 // 27164675 // 27165358 /// StyI // CCTTGG_CCTTGG // 422 // 27164782 // 27165203	0.6000 // 0.4000 // CEU /// 0.9111 // 0.0889 // CHB /// 0.8889 // 0.1111 // JPT /// 0.7000 // 0.3000 // YRI	0.4000 // CEU /// 0.1778 // CHB /// 0.1333 // JPT /// 0.4667 // YRI	60 // CEU /// 45 // CHB /// 45 // JPT /// 60 // YRI	reverse	6	1	G // CEU /// G // CHB /// G // JPT /// G // YRI	0.4000 // CEU /// 0.0889 // CHB /// 0.1111 // JPT /// 0.3000 // YRI		0.3988	YES	600221 // Venous malformations, multiple cutaneous and mucosal // 600195 // intron
315232	SNP_A-2220418	99.14	2.01729	27.6657	69.4524	0.159884	0.471554	rs671804	9	27165030	27165030	+	0	p21.2	CCTTCGTTAGTACTCA[A/G]CAGAGAGCAATCAGCC	A	G	ENST00000380036 // intron // 0 // Hs.89640 // TEK // 7010 // TEK tyrosine kinase, endothelial /// ENST00000406359 // intron // 0 // Hs.89640 // TEK // 7010 // TEK tyrosine kinase, endothelial /// ENST00000519080 // intron // 0 // Hs.89640 // TEK // 7010 // TEK tyrosine kinase, endothelial /// ENST00000519097 // intron // 0 // Hs.89640 // TEK // 7010 // TEK tyrosine kinase, endothelial /// NM_0004…	49.5783 // D9S2154 // D9S169 // --- // --- // deCODE /// 49.0615 // UNKNOWN // D9S169 // GATA165A11 // AFM164XG7 // Marshfield /// 56.5767 // --- // --- // 144346 // 65136 // SLM1	D9S1696 // downstream // 259688 /// D9S169 // upstream // 73586	NspI // GCATGT_GCATGC // 684 // 27164675 // 27165358 /// StyI // CCTTGG_CCTTGG // 422 // 27164782 // 27165203	0.2119 // 0.7881 // CEU /// 0.4444 // 0.5556 // CHB /// 0.3778 // 0.6222 // JPT /// 0.1583 // 0.8417 // YRI	0.2881 // CEU /// 0.4889 // CHB /// 0.5333 // JPT /// 0.2500 // YRI	60 // CEU /// 45 // CHB /// 45 // JPT /// 60 // YRI	reverse	6	1	A // CEU /// A // CHB /// A // JPT /// A // YRI	0.2119 // CEU /// 0.4444 // CHB /// 0.3778 // JPT /// 0.1583 // YRI		0.3988	YES	600221 // Venous malformations, multiple cutaneous and mucosal // 600195 // intron
187488	SNP_A-2039532	99.42	41.2104	46.1095	12.1037	0.353623	0.787935	rs10967750	9	27166159	27166159	-	0	p21.2	AACATCCTGTCCCCCA[A/G]AGTAAGAATTCCTATA	A	G	ENST00000380036 // intron // 0 // Hs.89640 // TEK // 7010 // TEK tyrosine kinase, endothelial /// ENST00000406359 // intron // 0 // Hs.89640 // TEK // 7010 // TEK tyrosine kinase, endothelial /// ENST00000519080 // intron // 0 // Hs.89640 // TEK // 7010 // TEK tyrosine kinase, endothelial /// ENST00000519097 // intron // 0 // Hs.89640 // TEK // 7010 // TEK tyrosine kinase, endothelial /// NM_0004…	49.5794 // D9S2154 // D9S169 // --- // --- // deCODE /// 49.0636 // UNKNOWN // D9S169 // GATA165A11 // AFM164XG7 // Marshfield /// 56.5781 // --- // --- // 144346 // 65136 // SLM1	D9S1696 // downstream // 260817 /// D9S169 // upstream // 72457	NspI // GCATGC_GCATGT // 1993 // 27165381 // 27167373 /// StyI // CCAAGG_CCAAGG // 1040 // 27166116 // 27167155	0.6750 // 0.3250 // CEU /// 0.9889 // 0.0111 // CHB /// 0.9778 // 0.0222 // JPT /// 0.7000 // 0.3000 // YRI	0.3833 // CEU /// 0.0222 // CHB /// 0.0444 // JPT /// 0.4667 // YRI	60 // CEU /// 45 // CHB /// 45 // JPT /// 60 // YRI	reverse	8	1	G // CEU /// G // CHB /// G // JPT /// G // YRI	0.3250 // CEU /// 0.0111 // CHB /// 0.0222 // JPT /// 0.3000 // YRI		0.3988	YES	600221 // Venous malformations, multiple cutaneous and mucosal // 600195 // intron
157495	SNP_A-1996359	98.56	4.03458	38.3285	56.196	0.23538	0.137106	rs994934	9	27170308	27170308	+	0	p21.2	GCCAAACCATACCAGA[C/T]GGGGACACTAAGGACT	C	T	ENST00000380036 // intron // 0 // Hs.89640 // TEK // 7010 // TEK tyrosine kinase, endothelial /// ENST00000406359 // intron // 0 // Hs.89640 // TEK // 7010 // TEK tyrosine kinase, endothelial /// ENST00000519080 // intron // 0 // Hs.89640 // TEK // 7010 // TEK tyrosine kinase, endothelial /// ENST00000519097 // intron // 0 // Hs.89640 // TEK // 7010 // TEK tyrosine kinase, endothelial /// NM_0004…	49.5835 // D9S2154 // D9S169 // --- // --- // deCODE /// 49.0714 // UNKNOWN // D9S169 // GATA165A11 // AFM164XG7 // Marshfield /// 56.5832 // --- // --- // 144346 // 65136 // SLM1	D9S1696 // downstream // 264966 /// D9S169 // upstream // 68308	NspI // ACATGC_GCATGC // 558 // 27169939 // 27170496 /// StyI // CCATGG_CCTAGG // 3273 // 27169709 // 27172981	0.2333 // 0.7667 // CEU /// 0.4111 // 0.5889 // CHB /// 0.3778 // 0.6222 // JPT /// 0.3000 // 0.7000 // YRI	0.3667 // CEU /// 0.4667 // CHB /// 0.6222 // JPT /// 0.4667 // YRI	60 // CEU /// 45 // CHB /// 45 // JPT /// 60 // YRI	reverse	6	1	C // CEU /// C // CHB /// C // JPT /// C // YRI	0.2333 // CEU /// 0.4111 // CHB /// 0.3778 // JPT /// 0.3000 // YRI		0.3991	YES	600221 // Venous malformations, multiple cutaneous and mucosal // 600195 // intron
601442	SNP_A-8399676	82.71	79.2507	3.45821	0	0.0209059	0.717553	rs10116212	9	27172125	27172125	-	0	p21.2	TCCCACCCAACCACGA[C/T]CTACTGAATGAGAAAT	C	T	ENST00000380036 // intron // 0 // Hs.89640 // TEK // 7010 // TEK tyrosine kinase, endothelial /// ENST00000406359 // intron // 0 // Hs.89640 // TEK // 7010 // TEK tyrosine kinase, endothelial /// ENST00000519080 // intron // 0 // Hs.89640 // TEK // 7010 // TEK tyrosine kinase, endothelial /// ENST00000519097 // intron // 0 // Hs.89640 // TEK // 7010 // TEK tyrosine kinase, endothelial /// NM_0004…	49.5852 // D9S2154 // D9S169 // --- // --- // deCODE /// 49.0748 // UNKNOWN // D9S169 // GATA165A11 // AFM164XG7 // Marshfield /// 56.5854 // --- // --- // 144346 // 65136 // SLM1	D9S1696 // downstream // 266783 /// D9S169 // upstream // 66491	NspI // ACATGT_ACATGC // 262 // 27171995 // 27172256 /// StyI // CCATGG_CCTAGG // 3273 // 27169709 // 27172981	1.0000 // 0.0000 // CEU /// 1.0000 // 0.0000 // CHB /// 1.0000 // 0.0000 // JPT /// 0.8917 // 0.1083 // YRI	0.0000 // CEU /// 0.0000 // CHB /// 0.0000 // JPT /// 0.1833 // YRI	60 // CEU /// 45 // CHB /// 45 // JPT /// 60 // YRI	reverse	6	1	T // CEU /// T // CHB /// T // JPT /// T // YRI	0.0000 // CEU /// 0.0000 // CHB /// 0.0000 // JPT /// 0.1083 // YRI		0.3993	YES	600221 // Venous malformations, multiple cutaneous and mucosal // 600195 // intron
879139	SNP_A-8686105	95.97	85.879	10.0865	0	0.0525526	0.311449	rs10967756	9	27172438	27172438	-	0	p21.2	GACATGTAAACAGGAA[A/G]TCGCGACAGAAACAAA	A	G	ENST00000380036 // intron // 0 // Hs.89640 // TEK // 7010 // TEK tyrosine kinase, endothelial /// ENST00000406359 // intron // 0 // Hs.89640 // TEK // 7010 // TEK tyrosine kinase, endothelial /// ENST00000519080 // intron // 0 // Hs.89640 // TEK // 7010 // TEK tyrosine kinase, endothelial /// ENST00000519097 // intron // 0 // Hs.89640 // TEK // 7010 // TEK tyrosine kinase, endothelial /// NM_0004…	49.5855 // D9S2154 // D9S169 // --- // --- // deCODE /// 49.0754 // UNKNOWN // D9S169 // GATA165A11 // AFM164XG7 // Marshfield /// 56.5858 // --- // --- // 144346 // 65136 // SLM1	D9S1696 // downstream // 267096 /// D9S169 // upstream // 66178	NspI // ACATGC_ACATGT // 197 // 27172256 // 27172452 /// StyI // CCATGG_CCTAGG // 3273 // 27169709 // 27172981	0.9667 // 0.0333 // CEU /// 0.9556 // 0.0444 // CHB /// 0.9444 // 0.0556 // JPT /// 1.0000 // 0.0000 // YRI	0.0667 // CEU /// 0.0889 // CHB /// 0.1111 // JPT /// 0.0000 // YRI	60 // CEU /// 45 // CHB /// 45 // JPT /// 60 // YRI	reverse	6	1	G // CEU /// G // CHB /// G // JPT /// G // YRI	0.0333 // CEU /// 0.0444 // CHB /// 0.0556 // JPT /// 0.0000 // YRI		0.3994	YES	600221 // Venous malformations, multiple cutaneous and mucosal // 600195 // intron
485647	SNP_A-8280379	98.56	52.4496	38.3285	7.78098	0.273392	0.695503	rs3739542	9	27172838	27172838	+	0	p21.2	CACAGATGGGAATGGA[A/C]GCTAAATGGCCTCTGT	A	C	ENST00000380036 // intron // 0 // Hs.89640 // TEK // 7010 // TEK tyrosine kinase, endothelial /// ENST00000406359 // intron // 0 // Hs.89640 // TEK // 7010 // TEK tyrosine kinase, endothelial /// ENST00000519080 // intron // 0 // Hs.89640 // TEK // 7010 // TEK tyrosine kinase, endothelial /// ENST00000519097 // intron // 0 // Hs.89640 // TEK // 7010 // TEK tyrosine kinase, endothelial /// NM_0004…	49.5859 // D9S2154 // D9S169 // --- // --- // deCODE /// 49.0762 // UNKNOWN // D9S169 // GATA165A11 // AFM164XG7 // Marshfield /// 56.5863 // --- // --- // 144346 // 65136 // SLM1	D9S1696 // downstream // 267496 /// D9S169 // upstream // 65778	NspI // ACATGT_ACATGC // 1350 // 27172452 // 27173801 /// StyI // CCATGG_CCTAGG // 3273 // 27169709 // 27172981	0.7167 // 0.2833 // CEU /// 0.4889 // 0.5111 // CHB /// 0.5889 // 0.4111 // JPT /// 0.7333 // 0.2667 // YRI	0.3333 // CEU /// 0.5778 // CHB /// 0.5556 // JPT /// 0.4333 // YRI	60 // CEU /// 45 // CHB /// 45 // JPT /// 60 // YRI	reverse	6	1	C // CEU /// A // CHB /// C // JPT /// C // YRI	0.2833 // CEU /// 0.4889 // CHB /// 0.4111 // JPT /// 0.2667 // YRI		0.3993	YES	600221 // Venous malformations, multiple cutaneous and mucosal // 600195 // intron
5207	SNP_A-1783340	100	61.3833	34.5821	4.03458	0.213256	0.568781	rs3824410	9	27173062	27173062	+	0	p21.2	GGCAGTTTCATTATCA[G/T]TAAAATGGGCCATAAG	G	T	ENST00000380036 // intron // 0 // Hs.89640 // TEK // 7010 // TEK tyrosine kinase, endothelial /// ENST00000406359 // intron // 0 // Hs.89640 // TEK // 7010 // TEK tyrosine kinase, endothelial /// ENST00000519080 // intron // 0 // Hs.89640 // TEK // 7010 // TEK tyrosine kinase, endothelial /// ENST00000519097 // intron // 0 // Hs.89640 // TEK // 7010 // TEK tyrosine kinase, endothelial /// NM_0004…	49.5861 // D9S2154 // D9S169 // --- // --- // deCODE /// 49.0766 // UNKNOWN // D9S169 // GATA165A11 // AFM164XG7 // Marshfield /// 56.5865 // --- // --- // 144346 // 65136 // SLM1	D9S1696 // downstream // 267720 /// D9S169 // upstream // 65554	NspI // ACATGT_ACATGC // 1350 // 27172452 // 27173801 /// StyI // CCTAGG_CCTTGG // 398 // 27172981 // 27173378	0.8083 // 0.1917 // CEU /// 0.5778 // 0.4222 // CHB /// 0.5444 // 0.4556 // JPT /// 0.8083 // 0.1917 // YRI	0.3167 // CEU /// 0.4889 // CHB /// 0.5111 // JPT /// 0.2833 // YRI	60 // CEU /// 45 // CHB /// 45 // JPT /// 60 // YRI	reverse	6	1	T // CEU /// T // CHB /// T // JPT /// T // YRI	0.1917 // CEU /// 0.4222 // CHB /// 0.4556 // JPT /// 0.1917 // YRI		0.3993	YES	600221 // Venous malformations, multiple cutaneous and mucosal // 600195 // intron
485648	SNP_A-8280380	100	20.4611	51.585	27.9539	0.462536	0.484542	rs666478	9	27173180	27173180	+	0	p21.2	GTATTTCAAGGGGTTG[C/T]ATATTTGACTCTGAAT	C	T	ENST00000380036 // intron // 0 // Hs.89640 // TEK // 7010 // TEK tyrosine kinase, endothelial /// ENST00000406359 // intron // 0 // Hs.89640 // TEK // 7010 // TEK tyrosine kinase, endothelial /// ENST00000519080 // intron // 0 // Hs.89640 // TEK // 7010 // TEK tyrosine kinase, endothelial /// ENST00000519097 // intron // 0 // Hs.89640 // TEK // 7010 // TEK tyrosine kinase, endothelial /// NM_0004…	49.5863 // D9S2154 // D9S169 // --- // --- // deCODE /// 49.0768 // UNKNOWN // D9S169 // GATA165A11 // AFM164XG7 // Marshfield /// 56.5867 // --- // --- // 144346 // 65136 // SLM1	D9S1696 // downstream // 267838 /// D9S169 // upstream // 65436	NspI // ACATGT_ACATGC // 1350 // 27172452 // 27173801 /// StyI // CCTAGG_CCTTGG // 398 // 27172981 // 27173378	0.4917 // 0.5083 // CEU /// 0.6889 // 0.3111 // CHB /// 0.7556 // 0.2444 // JPT /// 0.4417 // 0.5583 // YRI	0.5167 // CEU /// 0.4000 // CHB /// 0.4000 // JPT /// 0.4500 // YRI	60 // CEU /// 45 // CHB /// 45 // JPT /// 60 // YRI	reverse	6	1	C // CEU /// T // CHB /// T // JPT /// C // YRI	0.4917 // CEU /// 0.3111 // CHB /// 0.2444 // JPT /// 0.4417 // YRI		0.3993	YES	600221 // Venous malformations, multiple cutaneous and mucosal // 600195 // intron
510377	SNP_A-8305932	99.71	1.15274	21.3256	77.2334	0.118497	0.658645	rs12552228	9	27173693	27173693	-	0	p21.2	GGTCTTCCTACTCAAA[A/G]CATGGTCTGAAAACCA	A	G	ENST00000380036 // intron // 0 // Hs.89640 // TEK // 7010 // TEK tyrosine kinase, endothelial /// ENST00000406359 // intron // 0 // Hs.89640 // TEK // 7010 // TEK tyrosine kinase, endothelial /// ENST00000519080 // intron // 0 // Hs.89640 // TEK // 7010 // TEK tyrosine kinase, endothelial /// ENST00000519097 // intron // 0 // Hs.89640 // TEK // 7010 // TEK tyrosine kinase, endothelial /// NM_0004…	49.5868 // D9S2154 // D9S169 // --- // --- // deCODE /// 49.0778 // UNKNOWN // D9S169 // GATA165A11 // AFM164XG7 // Marshfield /// 56.5873 // --- // --- // 144346 // 65136 // SLM1	D9S1696 // downstream // 268351 /// D9S169 // upstream // 64923	NspI // ACATGT_ACATGC // 1350 // 27172452 // 27173801 /// StyI // CCTTGG_CCATGG // 1966 // 27173378 // 27175343	0.1167 // 0.8833 // CEU /// 0.0111 // 0.9889 // CHB /// 0.0000 // 1.0000 // JPT /// 0.0667 // 0.9333 // YRI	0.2333 // CEU /// 0.0222 // CHB /// 0.0000 // JPT /// 0.1333 // YRI	60 // CEU /// 45 // CHB /// 45 // JPT /// 60 // YRI	reverse	6	1	A // CEU /// A // CHB /// A // JPT /// A // YRI	0.1167 // CEU /// 0.0111 // CHB /// 0.0000 // JPT /// 0.0667 // YRI		0.3993	YES	600221 // Venous malformations, multiple cutaneous and mucosal // 600195 // intron
157496	SNP_A-1996360	97.69	0.576369	23.9193	73.1988	0.128319	0.0819914	rs12350649	9	27174170	27174170	-	0	p21.2	TTTGTCTGCAGGTTCA[A/T]GTTGAGCTACTATGCA	A	T	ENST00000380036 // intron // 0 // Hs.89640 // TEK // 7010 // TEK tyrosine kinase, endothelial /// ENST00000406359 // intron // 0 // Hs.89640 // TEK // 7010 // TEK tyrosine kinase, endothelial /// ENST00000519080 // intron // 0 // Hs.89640 // TEK // 7010 // TEK tyrosine kinase, endothelial /// ENST00000519097 // intron // 0 // Hs.89640 // TEK // 7010 // TEK tyrosine kinase, endothelial /// NM_0004…	49.5872 // D9S2154 // D9S169 // --- // --- // deCODE /// 49.0787 // UNKNOWN // D9S169 // GATA165A11 // AFM164XG7 // Marshfield /// 56.5879 // --- // --- // 144346 // 65136 // SLM1	D9S1696 // downstream // 268828 /// D9S169 // upstream // 64446	NspI // ACATGC_ACATGT // 682 // 27173801 // 27174482 /// StyI // CCTTGG_CCATGG // 1966 // 27173378 // 27175343	0.1500 // 0.8500 // CEU /// 0.0000 // 1.0000 // CHB /// 0.0000 // 1.0000 // JPT /// 0.1583 // 0.8417 // YRI	0.2667 // CEU /// 0.0000 // CHB /// 0.0000 // JPT /// 0.2500 // YRI	60 // CEU /// 45 // CHB /// 45 // JPT /// 60 // YRI	reverse	6	1	A // CEU /// A // CHB /// A // JPT /// A // YRI	0.1500 // CEU /// 0.0000 // CHB /// 0.0000 // JPT /// 0.1583 // YRI		0.3993	YES	600221 // Venous malformations, multiple cutaneous and mucosal // 600195 // intron
11956	SNP_A-1793074	96.54	46.9741	44.0922	5.4755	0.285075	0.0274662	rs651345	9	27181128	27181128	+	0	p21.2	GGTACTGACCCTTCTC[A/G]CAGTAGAAAATCTACA	A	G	ENST00000380036 // intron // 0 // Hs.89640 // TEK // 7010 // TEK tyrosine kinase, endothelial /// ENST00000406359 // intron // 0 // Hs.89640 // TEK // 7010 // TEK tyrosine kinase, endothelial /// ENST00000519080 // intron // 0 // Hs.89640 // TEK // 7010 // TEK tyrosine kinase, endothelial /// ENST00000519097 // intron // 0 // Hs.89640 // TEK // 7010 // TEK tyrosine kinase, endothelial /// NM_0004…	49.5940 // D9S2154 // D9S169 // --- // --- // deCODE /// 49.0918 // UNKNOWN // D9S169 // GATA165A11 // AFM164XG7 // Marshfield /// 56.5964 // --- // --- // 144346 // 65136 // SLM1	D9S1696 // downstream // 275786 /// D9S169 // upstream // 57488	NspI // ACATGC_ACATGT // 703 // 27180683 // 27181385 /// StyI // CCAAGG_CCATGG // 1760 // 27180314 // 27182073	0.7417 // 0.2583 // CEU /// 0.4889 // 0.5111 // CHB /// 0.4111 // 0.5889 // JPT /// 0.8417 // 0.1583 // YRI	0.2833 // CEU /// 0.4889 // CHB /// 0.3778 // JPT /// 0.2500 // YRI	60 // CEU /// 45 // CHB /// 45 // JPT /// 60 // YRI	same	6	1	G // CEU /// A // CHB /// A // JPT /// G // YRI	0.2583 // CEU /// 0.4889 // CHB /// 0.4111 // JPT /// 0.1583 // YRI		0.4	YES	600221 // Venous malformations, multiple cutaneous and mucosal // 600195 // intron
743694	SNP_A-8546298	99.71	0.576369	15.562	83.5735	0.083815	0.763044	rs654422	9	27181761	27181761	+	0	p21.2	ATCCACTGTCGTAGAA[A/T]ATACTTTTTAAAATTA	A	T	ENST00000380036 // intron // 0 // Hs.89640 // TEK // 7010 // TEK tyrosine kinase, endothelial /// ENST00000406359 // intron // 0 // Hs.89640 // TEK // 7010 // TEK tyrosine kinase, endothelial /// ENST00000519080 // intron // 0 // Hs.89640 // TEK // 7010 // TEK tyrosine kinase, endothelial /// ENST00000519097 // intron // 0 // Hs.89640 // TEK // 7010 // TEK tyrosine kinase, endothelial /// NM_0004…	49.5946 // D9S2154 // D9S169 // --- // --- // deCODE /// 49.0930 // UNKNOWN // D9S169 // GATA165A11 // AFM164XG7 // Marshfield /// 56.5972 // --- // --- // 144346 // 65136 // SLM1	D9S1696 // downstream // 276419 /// D9S169 // upstream // 56855	NspI // GCATGT_ACATGT // 801 // 27181563 // 27182363 /// StyI // CCAAGG_CCATGG // 1760 // 27180314 // 27182073	0.1250 // 0.8750 // CEU /// 0.0000 // 1.0000 // CHB /// 0.0000 // 1.0000 // JPT /// 0.0333 // 0.9667 // YRI	0.1500 // CEU /// 0.0000 // CHB /// 0.0000 // JPT /// 0.0667 // YRI	60 // CEU /// 45 // CHB /// 45 // JPT /// 60 // YRI	reverse	6	1	A // CEU /// A // CHB /// A // JPT /// A // YRI	0.1250 // CEU /// 0.0000 // CHB /// 0.0000 // JPT /// 0.0333 // YRI		0.4001	YES	600221 // Venous malformations, multiple cutaneous and mucosal // 600195 // intron
698210	SNP_A-8499459	97.41	30.8357	51.585	14.9856	0.418639	0.105774	rs669102	9	27182802	27182802	+	0	p21.2	TTACCTTTATTGACAC[C/T]ACAGACATTTTTCCTT	C	T	ENST00000380036 // intron // 0 // Hs.89640 // TEK // 7010 // TEK tyrosine kinase, endothelial /// ENST00000406359 // intron // 0 // Hs.89640 // TEK // 7010 // TEK tyrosine kinase, endothelial /// ENST00000519080 // intron // 0 // Hs.89640 // TEK // 7010 // TEK tyrosine kinase, endothelial /// ENST00000519097 // intron // 0 // Hs.89640 // TEK // 7010 // TEK tyrosine kinase, endothelial /// NM_0004…	49.5956 // D9S2154 // D9S169 // --- // --- // deCODE /// 49.0949 // UNKNOWN // D9S169 // GATA165A11 // AFM164XG7 // Marshfield /// 56.5985 // --- // --- // 144346 // 65136 // SLM1	D9S1696 // downstream // 277460 /// D9S169 // upstream // 55814	NspI // ACATGT_ACATGC // 1618 // 27182662 // 27184279 /// StyI // CCATGG_CCATGG // 952 // 27182073 // 27183024	0.5847 // 0.4153 // CEU /// 0.5000 // 0.5000 // CHB /// 0.4556 // 0.5444 // JPT /// 0.7417 // 0.2583 // YRI	0.4576 // CEU /// 0.4667 // CHB /// 0.4222 // JPT /// 0.3833 // YRI	60 // CEU /// 45 // CHB /// 45 // JPT /// 60 // YRI	reverse	6	1	T // CEU /// C // CHB /// C // JPT /// T // YRI	0.4153 // CEU /// 0.5000 // CHB /// 0.4556 // JPT /// 0.2583 // YRI		0.4001	YES	600221 // Venous malformations, multiple cutaneous and mucosal // 600195 // intron
275052	SNP_A-2163175	100	53.6023	40.3458	6.05187	0.262248	0.426717	rs10967760	9	27182825	27182825	+	0	p21.2	ATTTTTCCTTCTTTCA[A/G]TATTGGCAGCAACATT	A	G	ENST00000380036 // intron // 0 // Hs.89640 // TEK // 7010 // TEK tyrosine kinase, endothelial /// ENST00000406359 // intron // 0 // Hs.89640 // TEK // 7010 // TEK tyrosine kinase, endothelial /// ENST00000519080 // intron // 0 // Hs.89640 // TEK // 7010 // TEK tyrosine kinase, endothelial /// ENST00000519097 // intron // 0 // Hs.89640 // TEK // 7010 // TEK tyrosine kinase, endothelial /// NM_0004…	49.5956 // D9S2154 // D9S169 // --- // --- // deCODE /// 49.0950 // UNKNOWN // D9S169 // GATA165A11 // AFM164XG7 // Marshfield /// 56.5985 // --- // --- // 144346 // 65136 // SLM1	D9S1696 // downstream // 277483 /// D9S169 // upstream // 55791	NspI // ACATGT_ACATGC // 1618 // 27182662 // 27184279 /// StyI // CCATGG_CCATGG // 952 // 27182073 // 27183024	0.8167 // 0.1833 // CEU /// 0.7222 // 0.2778 // CHB /// 0.7444 // 0.2556 // JPT /// 0.7000 // 0.3000 // YRI	0.3333 // CEU /// 0.4222 // CHB /// 0.3778 // JPT /// 0.4333 // YRI	60 // CEU /// 45 // CHB /// 45 // JPT /// 60 // YRI	same	6	1	G // CEU /// G // CHB /// G // JPT /// G // YRI	0.1833 // CEU /// 0.2778 // CHB /// 0.2556 // JPT /// 0.3000 // YRI		0.4001	YES	600221 // Venous malformations, multiple cutaneous and mucosal // 600195 // intron
872767	SNP_A-8679545	95.68	0.288184	10.0865	85.3026	0.0557229	0.974311	rs682632	9	27183463	27183463	+	0	p21.2	CTTCCTTCAGGCATAC[A/C]GAGGATGACCCCAAAG	A	C	ENST00000380036 // missense // 0 // Hs.89640 // TEK // 7010 // TEK tyrosine kinase, endothelial /// ENST00000406359 // missense // 0 // Hs.89640 // TEK // 7010 // TEK tyrosine kinase, endothelial /// ENST00000519080 // missense // 0 // Hs.89640 // TEK // 7010 // TEK tyrosine kinase, endothelial /// ENST00000519097 // missense // 0 // Hs.89640 // TEK // 7010 // TEK tyrosine kinase, endothelial ///…	49.5963 // D9S2154 // D9S169 // --- // --- // deCODE /// 49.0962 // UNKNOWN // D9S169 // GATA165A11 // AFM164XG7 // Marshfield /// 56.5993 // --- // --- // 144346 // 65136 // SLM1	D9S1696 // downstream // 278121 /// D9S169 // upstream // 55153	NspI // ACATGT_ACATGC // 1618 // 27182662 // 27184279 /// StyI // CCATGG_CCTAGG // 684 // 27183024 // 27183707	0.0333 // 0.9667 // CEU /// 0.0000 // 1.0000 // CHB /// 0.0000 // 1.0000 // JPT /// 0.0000 // 1.0000 // YRI	0.0667 // CEU /// 0.0000 // CHB /// 0.0000 // JPT /// 0.0000 // YRI	60 // CEU /// 45 // CHB /// 45 // JPT /// 60 // YRI	reverse	6	1	A // CEU /// A // CHB /// A // JPT /// A // YRI	0.0333 // CEU /// 0.0000 // CHB /// 0.0000 // JPT /// 0.0000 // YRI		0.3998	YES	600221 // Venous malformations, multiple cutaneous and mucosal // 600195 // missense
131455	SNP_A-1960610	99.71	90.7781	8.35735	0.576369	0.0476879	0.15097	rs1322051	9	27185101	27185101	+	0	p21.2	TTTTTCCAGTACTCCC[C/T]ACTTGACAGCCTCTCA	C	T	ENST00000380036 // intron // 0 // Hs.89640 // TEK // 7010 // TEK tyrosine kinase, endothelial /// ENST00000406359 // intron // 0 // Hs.89640 // TEK // 7010 // TEK tyrosine kinase, endothelial /// ENST00000519080 // intron // 0 // Hs.89640 // TEK // 7010 // TEK tyrosine kinase, endothelial /// ENST00000519097 // intron // 0 // Hs.89640 // TEK // 7010 // TEK tyrosine kinase, endothelial /// NM_0004…	49.5979 // D9S2154 // D9S169 // --- // --- // deCODE /// 49.0992 // UNKNOWN // D9S169 // GATA165A11 // AFM164XG7 // Marshfield /// 56.6013 // --- // --- // 144346 // 65136 // SLM1	D9S1696 // downstream // 279759 /// D9S169 // upstream // 53515	NspI // ACATGC_ACATGT // 2217 // 27184279 // 27186495 /// StyI // CCAAGG_CCTAGG // 369 // 27185012 // 27185380	0.9667 // 0.0333 // CEU /// 1.0000 // 0.0000 // CHB /// 0.9556 // 0.0444 // JPT /// 0.8083 // 0.1917 // YRI	0.0667 // CEU /// 0.0000 // CHB /// 0.0889 // JPT /// 0.3167 // YRI	60 // CEU /// 45 // CHB /// 45 // JPT /// 60 // YRI	reverse	6	1	T // CEU /// T // CHB /// T // JPT /// T // YRI	0.0333 // CEU /// 0.0000 // CHB /// 0.0444 // JPT /// 0.1917 // YRI		0.3999	YES	600221 // Venous malformations, multiple cutaneous and mucosal // 600195 // intron
227177	SNP_A-2095892	85.59	34.0058	42.0749	9.51009	0.356902	0.221899	rs489347	9	27187216	27187216	-	0	p21.2	AGACAGCAGTGACTTA[C/G]GACTGGAGAAGCTTCT	C	G	ENST00000380036 // intron // 0 // Hs.89640 // TEK // 7010 // TEK tyrosine kinase, endothelial /// ENST00000406359 // intron // 0 // Hs.89640 // TEK // 7010 // TEK tyrosine kinase, endothelial /// ENST00000519080 // intron // 0 // Hs.89640 // TEK // 7010 // TEK tyrosine kinase, endothelial /// ENST00000519097 // intron // 0 // Hs.89640 // TEK // 7010 // TEK tyrosine kinase, endothelial /// NM_0004…	49.5999 // D9S2154 // D9S169 // --- // --- // deCODE /// 49.1032 // UNKNOWN // D9S169 // GATA165A11 // AFM164XG7 // Marshfield /// 56.6039 // --- // --- // 144346 // 65136 // SLM1	D9S1696 // downstream // 281874 /// D9S169 // upstream // 51400	NspI // ACATGT_ACATGC // 1616 // 27186495 // 27188110 /// StyI // CCATGG_CCTAGG // 346 // 27187095 // 27187440	0.6833 // 0.3167 // CEU /// 0.3778 // 0.6222 // CHB /// 0.3778 // 0.6222 // JPT /// 0.6500 // 0.3500 // YRI	0.4000 // CEU /// 0.4444 // CHB /// 0.4444 // JPT /// 0.4667 // YRI	60 // CEU /// 45 // CHB /// 45 // JPT /// 60 // YRI	same	6	1	G // CEU /// C // CHB /// C // JPT /// G // YRI	0.3167 // CEU /// 0.3778 // CHB /// 0.3778 // JPT /// 0.3500 // YRI		0.4001	YES	600221 // Venous malformations, multiple cutaneous and mucosal // 600195 // intron
183102	SNP_A-2033201	99.14	1.15274	23.0547	74.928	0.127907	0.431368	rs2038569	9	27187306	27187306	-	0	p21.2	AAATACTATAATAAAA[C/G]ATGCTGATTAAATTGA	C	G	ENST00000380036 // intron // 0 // Hs.89640 // TEK // 7010 // TEK tyrosine kinase, endothelial /// ENST00000406359 // intron // 0 // Hs.89640 // TEK // 7010 // TEK tyrosine kinase, endothelial /// ENST00000519080 // intron // 0 // Hs.89640 // TEK // 7010 // TEK tyrosine kinase, endothelial /// ENST00000519097 // intron // 0 // Hs.89640 // TEK // 7010 // TEK tyrosine kinase, endothelial /// NM_0004…	49.6000 // D9S2154 // D9S169 // --- // --- // deCODE /// 49.1034 // UNKNOWN // D9S169 // GATA165A11 // AFM164XG7 // Marshfield /// 56.6040 // --- // --- // 144346 // 65136 // SLM1	D9S1696 // downstream // 281964 /// D9S169 // upstream // 51310	NspI // ACATGT_ACATGC // 1616 // 27186495 // 27188110 /// StyI // CCATGG_CCTAGG // 346 // 27187095 // 27187440	0.1500 // 0.8500 // CEU /// 0.0000 // 1.0000 // CHB /// 0.0000 // 1.0000 // JPT /// 0.1083 // 0.8917 // YRI	0.2667 // CEU /// 0.0000 // CHB /// 0.0000 // JPT /// 0.1833 // YRI	60 // CEU /// 45 // CHB /// 45 // JPT /// 60 // YRI	same	8	1	C // CEU /// C // CHB /// C // JPT /// C // YRI	0.1500 // CEU /// 0.0000 // CHB /// 0.0000 // JPT /// 0.1083 // YRI		0.4001	YES	600221 // Venous malformations, multiple cutaneous and mucosal // 600195 // intron
25519	SNP_A-1811946	97.98	14.121	49.2795	34.5821	0.395588	0.340007	rs581724	9	27187422	27187422	-	0	p21.2	GTGGAACTGCTGGTTC[A/C]CAGGCTAAGTAAATGT	A	C	ENST00000380036 // intron // 0 // Hs.89640 // TEK // 7010 // TEK tyrosine kinase, endothelial /// ENST00000406359 // intron // 0 // Hs.89640 // TEK // 7010 // TEK tyrosine kinase, endothelial /// ENST00000519080 // intron // 0 // Hs.89640 // TEK // 7010 // TEK tyrosine kinase, endothelial /// ENST00000519097 // intron // 0 // Hs.89640 // TEK // 7010 // TEK tyrosine kinase, endothelial /// NM_0004…	49.6001 // D9S2154 // D9S169 // --- // --- // deCODE /// 49.1036 // UNKNOWN // D9S169 // GATA165A11 // AFM164XG7 // Marshfield /// 56.6042 // --- // --- // 144346 // 65136 // SLM1	D9S1696 // downstream // 282080 /// D9S169 // upstream // 51194	NspI // ACATGT_ACATGC // 1616 // 27186495 // 27188110 /// StyI // CCATGG_CCTAGG // 346 // 27187095 // 27187440	0.4831 // 0.5169 // CEU /// 0.1000 // 0.9000 // CHB /// 0.1444 // 0.8556 // JPT /// 0.3917 // 0.6083 // YRI	0.5254 // CEU /// 0.1556 // CHB /// 0.2444 // JPT /// 0.5167 // YRI	60 // CEU /// 45 // CHB /// 45 // JPT /// 60 // YRI	same	6	1	A // CEU /// A // CHB /// A // JPT /// A // YRI	0.4831 // CEU /// 0.1000 // CHB /// 0.1444 // JPT /// 0.3917 // YRI		0.4001	YES	600221 // Venous malformations, multiple cutaneous and mucosal // 600195 // intron
476313	SNP_A-4294879	99.42	9.2219	45.5331	44.6686	0.321739	0.35964	rs2152065	9	27188831	27188831	-	0	p21.2	CTACTTATTTATTTGC[C/T]CACTGTTTATCTCCCT	C	T	ENST00000380036 // intron // 0 // Hs.89640 // TEK // 7010 // TEK tyrosine kinase, endothelial /// ENST00000406359 // intron // 0 // Hs.89640 // TEK // 7010 // TEK tyrosine kinase, endothelial /// ENST00000519080 // intron // 0 // Hs.89640 // TEK // 7010 // TEK tyrosine kinase, endothelial /// ENST00000519097 // intron // 0 // Hs.89640 // TEK // 7010 // TEK tyrosine kinase, endothelial /// NM_0004…	49.6015 // D9S2154 // D9S169 // --- // --- // deCODE /// 49.1063 // UNKNOWN // D9S169 // GATA165A11 // AFM164XG7 // Marshfield /// 56.6059 // --- // --- // 144346 // 65136 // SLM1	D9S1696 // downstream // 283489 /// D9S169 // upstream // 49785	NspI // ACATGC_GCATGT // 1690 // 27188110 // 27189799 /// StyI // CCATGG_CCAAGG // 367 // 27188794 // 27189160	0.2417 // 0.7583 // CEU /// 0.4000 // 0.6000 // CHB /// 0.2556 // 0.7444 // JPT /// 0.4250 // 0.5750 // YRI	0.3833 // CEU /// 0.5333 // CHB /// 0.3333 // JPT /// 0.4500 // YRI	60 // CEU /// 45 // CHB /// 45 // JPT /// 60 // YRI	reverse	8	1	C // CEU /// C // CHB /// C // JPT /// C // YRI	0.2417 // CEU /// 0.4000 // CHB /// 0.2556 // JPT /// 0.4250 // YRI		0.4002	YES	600221 // Venous malformations, multiple cutaneous and mucosal // 600195 // intron
226605	SNP_A-2095046	97.69	39.1931	45.5331	12.9683	0.365782	0.933402	rs2152066	9	27188862	27188862	+	0	p21.2	AGAATGTACAGTTCAC[G/T]AAAATGCTGAGTGTCT	G	T	ENST00000380036 // intron // 0 // Hs.89640 // TEK // 7010 // TEK tyrosine kinase, endothelial /// ENST00000406359 // intron // 0 // Hs.89640 // TEK // 7010 // TEK tyrosine kinase, endothelial /// ENST00000519080 // intron // 0 // Hs.89640 // TEK // 7010 // TEK tyrosine kinase, endothelial /// ENST00000519097 // intron // 0 // Hs.89640 // TEK // 7010 // TEK tyrosine kinase, endothelial /// NM_0004…	49.6015 // D9S2154 // D9S169 // --- // --- // deCODE /// 49.1063 // UNKNOWN // D9S169 // GATA165A11 // AFM164XG7 // Marshfield /// 56.6059 // --- // --- // 144346 // 65136 // SLM1	D9S1696 // downstream // 283520 /// D9S169 // upstream // 49754	NspI // ACATGC_GCATGT // 1690 // 27188110 // 27189799 /// StyI // CCATGG_CCAAGG // 367 // 27188794 // 27189160	0.6667 // 0.3333 // CEU /// 0.5889 // 0.4111 // CHB /// 0.7333 // 0.2667 // JPT /// 0.5750 // 0.4250 // YRI	0.4667 // CEU /// 0.5111 // CHB /// 0.3556 // JPT /// 0.4500 // YRI	60 // CEU /// 45 // CHB /// 45 // JPT /// 60 // YRI	same	6	1	T // CEU /// T // CHB /// T // JPT /// T // YRI	0.3333 // CEU /// 0.4111 // CHB /// 0.2667 // JPT /// 0.4250 // YRI		0.4002	YES	600221 // Venous malformations, multiple cutaneous and mucosal // 600195 // intron
169878	SNP_A-2014169	97.98	88.7608	8.64553	0.576369	0.05	0.189183	rs1334811	9	27190655	27190655	-	0	p21.2	GCCTCATAGTGATTAA[C/T]GGGTTTGTATAGAAGC	C	T	ENST00000380036 // missense // 0 // Hs.89640 // TEK // 7010 // TEK tyrosine kinase, endothelial /// ENST00000406359 // missense // 0 // Hs.89640 // TEK // 7010 // TEK tyrosine kinase, endothelial /// ENST00000519080 // missense // 0 // Hs.89640 // TEK // 7010 // TEK tyrosine kinase, endothelial /// ENST00000519097 // missense // 0 // Hs.89640 // TEK // 7010 // TEK tyrosine kinase, endothelial ///…	49.6033 // D9S2154 // D9S169 // --- // --- // deCODE /// 49.1097 // UNKNOWN // D9S169 // GATA165A11 // AFM164XG7 // Marshfield /// 56.6081 // --- // --- // 144346 // 65136 // SLM1	D9S1696 // downstream // 285313 /// D9S169 // upstream // 47961	NspI // ACATGT_ACATGC // 1041 // 27190441 // 27191481 /// StyI // CCAAGG_CCATGG // 2250 // 27189681 // 27191930	0.9667 // 0.0333 // CEU /// 1.0000 // 0.0000 // CHB /// 0.9667 // 0.0333 // JPT /// 0.8833 // 0.1167 // YRI	0.0667 // CEU /// 0.0000 // CHB /// 0.0667 // JPT /// 0.2000 // YRI	60 // CEU /// 45 // CHB /// 45 // JPT /// 60 // YRI	reverse	6	1	T // CEU /// T // CHB /// T // JPT /// T // YRI	0.0333 // CEU /// 0.0000 // CHB /// 0.0333 // JPT /// 0.1167 // YRI		0.4004	YES	600221 // Venous malformations, multiple cutaneous and mucosal // 600195 // missense
790603	SNP_A-8594946	99.42	44.3804	46.1095	8.93372	0.321739	0.244926	rs3818282	9	27190949	27190949	-	0	p21.2	CAGGACTGGAGATCCA[A/G]AAAGAAATATTGATAT	A	G	ENST00000380036 // intron // 0 // Hs.89640 // TEK // 7010 // TEK tyrosine kinase, endothelial /// ENST00000406359 // intron // 0 // Hs.89640 // TEK // 7010 // TEK tyrosine kinase, endothelial /// ENST00000519080 // intron // 0 // Hs.89640 // TEK // 7010 // TEK tyrosine kinase, endothelial /// ENST00000519097 // intron // 0 // Hs.89640 // TEK // 7010 // TEK tyrosine kinase, endothelial /// NM_0004…	49.6036 // D9S2154 // D9S169 // --- // --- // deCODE /// 49.1103 // UNKNOWN // D9S169 // GATA165A11 // AFM164XG7 // Marshfield /// 56.6085 // --- // --- // 144346 // 65136 // SLM1	D9S1696 // downstream // 285607 /// D9S169 // upstream // 47667	NspI // ACATGT_ACATGC // 1041 // 27190441 // 27191481 /// StyI // CCAAGG_CCATGG // 2250 // 27189681 // 27191930	0.7583 // 0.2417 // CEU /// 0.6000 // 0.4000 // CHB /// 0.7222 // 0.2778 // JPT /// 0.5333 // 0.4667 // YRI	0.3833 // CEU /// 0.5333 // CHB /// 0.3778 // JPT /// 0.4667 // YRI	60 // CEU /// 45 // CHB /// 45 // JPT /// 60 // YRI	same	6	1	G // CEU /// G // CHB /// G // JPT /// G // YRI	0.2417 // CEU /// 0.4000 // CHB /// 0.2778 // JPT /// 0.4667 // YRI		0.4004	YES	600221 // Venous malformations, multiple cutaneous and mucosal // 600195 // intron
798758	SNP_A-8603338	97.41	86.4553	10.3746	0.576369	0.0591716	0.424969	rs1334812	9	27191011	27191011	-	0	p21.2	CCATATTCATGGCATA[A/G]ACAAGTGCCTTTCCCC	A	G	ENST00000380036 // intron // 0 // Hs.89640 // TEK // 7010 // TEK tyrosine kinase, endothelial /// ENST00000406359 // intron // 0 // Hs.89640 // TEK // 7010 // TEK tyrosine kinase, endothelial /// ENST00000519080 // intron // 0 // Hs.89640 // TEK // 7010 // TEK tyrosine kinase, endothelial /// ENST00000519097 // intron // 0 // Hs.89640 // TEK // 7010 // TEK tyrosine kinase, endothelial /// NM_0004…	49.6036 // D9S2154 // D9S169 // --- // --- // deCODE /// 49.1104 // UNKNOWN // D9S169 // GATA165A11 // AFM164XG7 // Marshfield /// 56.6086 // --- // --- // 144346 // 65136 // SLM1	D9S1696 // downstream // 285669 /// D9S169 // upstream // 47605	NspI // ACATGT_ACATGC // 1041 // 27190441 // 27191481 /// StyI // CCAAGG_CCATGG // 2250 // 27189681 // 27191930	0.9667 // 0.0333 // CEU /// 1.0000 // 0.0000 // CHB /// 0.9556 // 0.0444 // JPT /// 0.8833 // 0.1167 // YRI	0.0667 // CEU /// 0.0000 // CHB /// 0.0889 // JPT /// 0.2000 // YRI	60 // CEU /// 45 // CHB /// 45 // JPT /// 60 // YRI	reverse	6	1	G // CEU /// G // CHB /// G // JPT /// G // YRI	0.0333 // CEU /// 0.0000 // CHB /// 0.0444 // JPT /// 0.1167 // YRI		0.4004	YES	600221 // Venous malformations, multiple cutaneous and mucosal // 600195 // intron
435559	SNP_A-4249885	99.42	8.35735	40.0576	51.0086	0.285507	0.816848	rs4879250	9	27193503	27193503	-	0	p21.2	TCAAGGAGGCTTCACA[A/G]AGTTAATTAACGCAAT	A	G	ENST00000380036 // intron // 0 // Hs.89640 // TEK // 7010 // TEK tyrosine kinase, endothelial /// ENST00000406359 // intron // 0 // Hs.89640 // TEK // 7010 // TEK tyrosine kinase, endothelial /// ENST00000519080 // intron // 0 // Hs.89640 // TEK // 7010 // TEK tyrosine kinase, endothelial /// ENST00000519097 // intron // 0 // Hs.89640 // TEK // 7010 // TEK tyrosine kinase, endothelial /// NM_0004…	49.6061 // D9S2154 // D9S169 // --- // --- // deCODE /// 49.1151 // UNKNOWN // D9S169 // GATA165A11 // AFM164XG7 // Marshfield /// 56.6116 // --- // --- // 144346 // 65136 // SLM1	D9S1696 // downstream // 288161 /// D9S169 // upstream // 45113	NspI // ACATGT_GCATGC // 1785 // 27193434 // 27195218 /// StyI // CCTAGG_CCTAGG // 784 // 27192914 // 27193697	0.2583 // 0.7417 // CEU /// 0.0111 // 0.9889 // CHB /// 0.0333 // 0.9667 // JPT /// 0.4333 // 0.5667 // YRI	0.3500 // CEU /// 0.0222 // CHB /// 0.0667 // JPT /// 0.5333 // YRI	60 // CEU /// 45 // CHB /// 45 // JPT /// 60 // YRI	reverse	6	1	A // CEU /// A // CHB /// A // JPT /// A // YRI	0.2583 // CEU /// 0.0111 // CHB /// 0.0333 // JPT /// 0.4333 // YRI		0.4005	YES	600221 // Venous malformations, multiple cutaneous and mucosal // 600195 // intron
866797	SNP_A-8673392	100	4.89914	31.4121	63.6888	0.206052	0.456875	rs633903	9	27196119	27196119	+	0	p21.2	GAAACGGTAAATACTC[G/T]CCCATAATCCCATAAC	G	T	ENST00000380036 // intron // 0 // Hs.89640 // TEK // 7010 // TEK tyrosine kinase, endothelial /// ENST00000406359 // intron // 0 // Hs.89640 // TEK // 7010 // TEK tyrosine kinase, endothelial /// ENST00000519080 // intron // 0 // Hs.89640 // TEK // 7010 // TEK tyrosine kinase, endothelial /// ENST00000519097 // intron // 0 // Hs.89640 // TEK // 7010 // TEK tyrosine kinase, endothelial /// NM_0004…	49.6086 // D9S2154 // D9S169 // --- // --- // deCODE /// 49.1200 // UNKNOWN // D9S169 // GATA165A11 // AFM164XG7 // Marshfield /// 56.6148 // --- // --- // 144346 // 65136 // SLM1	D9S1696 // downstream // 290777 /// D9S169 // upstream // 42497	NspI // GCATGT_GCATGC // 343 // 27195869 // 27196211 /// StyI // CCAAGG_CCTTGG // 293 // 27195843 // 27196135	0.2917 // 0.7083 // CEU /// 0.1000 // 0.9000 // CHB /// 0.1333 // 0.8667 // JPT /// 0.0500 // 0.9500 // YRI	0.3167 // CEU /// 0.1556 // CHB /// 0.1778 // JPT /// 0.1000 // YRI	60 // CEU /// 45 // CHB /// 45 // JPT /// 60 // YRI	reverse	6	1	G // CEU /// G // CHB /// G // JPT /// G // YRI	0.2917 // CEU /// 0.1000 // CHB /// 0.1333 // JPT /// 0.0500 // YRI		0.4004	YES	600221 // Venous malformations, multiple cutaneous and mucosal // 600195 // intron
273147	SNP_A-2160483	98.85	20.1729	50.7205	27.9539	0.460641	0.545539	rs606342	9	27197673	27197673	-	0	p21.2	ATTTCCAATAGTCCTG[A/C]AGTGATGTTAGCTAAG	A	C	ENST00000380036 // intron // 0 // Hs.89640 // TEK // 7010 // TEK tyrosine kinase, endothelial /// ENST00000406359 // intron // 0 // Hs.89640 // TEK // 7010 // TEK tyrosine kinase, endothelial /// ENST00000519080 // intron // 0 // Hs.89640 // TEK // 7010 // TEK tyrosine kinase, endothelial /// ENST00000519097 // intron // 0 // Hs.89640 // TEK // 7010 // TEK tyrosine kinase, endothelial /// NM_0004…	49.6101 // D9S2154 // D9S169 // --- // --- // deCODE /// 49.1229 // UNKNOWN // D9S169 // GATA165A11 // AFM164XG7 // Marshfield /// 56.6167 // --- // --- // 144346 // 65136 // SLM1	D9S1696 // downstream // 292331 /// D9S169 // upstream // 40943	NspI // ACATGT_ACATGT // 1026 // 27196900 // 27197925 /// StyI // CCAAGG_CCTTGG // 277 // 27197544 // 27197820	0.5500 // 0.4500 // CEU /// 0.4000 // 0.6000 // CHB /// 0.3778 // 0.6222 // JPT /// 0.3750 // 0.6250 // YRI	0.5333 // CEU /// 0.5778 // CHB /// 0.4000 // JPT /// 0.5167 // YRI	60 // CEU /// 45 // CHB /// 45 // JPT /// 60 // YRI	same	6	1	C // CEU /// A // CHB /// A // JPT /// A // YRI	0.4500 // CEU /// 0.4000 // CHB /// 0.3778 // JPT /// 0.3750 // YRI		0.4	YES	600221 // Venous malformations, multiple cutaneous and mucosal // 600195 // intron
2922	AFFX-SNP_9666007	98.85	4.32277	41.7867	52.7377	0.255102	0.0374927	rs7027984	9	27199373	27199373	+	0	p21.2	GCATAGACAGGTGTGA[A/G]AGTTTTTCTAGGAACA	A	G	ENST00000380036 // intron // 0 // Hs.89640 // TEK // 7010 // TEK tyrosine kinase, endothelial /// ENST00000406359 // intron // 0 // Hs.89640 // TEK // 7010 // TEK tyrosine kinase, endothelial /// ENST00000519080 // intron // 0 // Hs.89640 // TEK // 7010 // TEK tyrosine kinase, endothelial /// ENST00000519097 // intron // 0 // Hs.89640 // TEK // 7010 // TEK tyrosine kinase, endothelial /// NM_0004…	49.6118 // D9S2154 // D9S169 // --- // --- // deCODE /// 49.1261 // UNKNOWN // D9S169 // GATA165A11 // AFM164XG7 // Marshfield /// 56.6188 // --- // --- // 144346 // 65136 // SLM1	D9S1696 // downstream // 294031 /// D9S169 // upstream // 39243	NspI // GCATGT_GCATGT // 734 // 27199347 // 27200080 /// StyI // CCTTGG_CCAAGG // 1057 // 27198877 // 27199933	0.2333 // 0.7667 // CEU /// 0.2889 // 0.7111 // CHB /// 0.2667 // 0.7333 // JPT /// 0.3167 // 0.6833 // YRI	0.3333 // CEU /// 0.4889 // CHB /// 0.3556 // JPT /// 0.4667 // YRI	60 // CEU /// 45 // CHB /// 45 // JPT /// 60 // YRI	same	6	1	A // CEU /// A // CHB /// A // JPT /// A // YRI	0.2333 // CEU /// 0.2889 // CHB /// 0.2667 // JPT /// 0.3167 // YRI			YES	600221 // Venous malformations, multiple cutaneous and mucosal // 600195 // intron
426403	SNP_A-4239713	99.42	4.03458	42.0749	53.3141	0.252174	0.0234186	rs7027984	9	27199373	27199373	+	0	p21.2	GCATAGACAGGTGTGA[A/G]AGTTTTTCTAGGAACA	A	G	ENST00000380036 // intron // 0 // Hs.89640 // TEK // 7010 // TEK tyrosine kinase, endothelial /// ENST00000406359 // intron // 0 // Hs.89640 // TEK // 7010 // TEK tyrosine kinase, endothelial /// ENST00000519080 // intron // 0 // Hs.89640 // TEK // 7010 // TEK tyrosine kinase, endothelial /// ENST00000519097 // intron // 0 // Hs.89640 // TEK // 7010 // TEK tyrosine kinase, endothelial /// NM_0004…	49.6118 // D9S2154 // D9S169 // --- // --- // deCODE /// 49.1261 // UNKNOWN // D9S169 // GATA165A11 // AFM164XG7 // Marshfield /// 56.6188 // --- // --- // 144346 // 65136 // SLM1	D9S1696 // downstream // 294031 /// D9S169 // upstream // 39243	NspI // GCATGT_GCATGT // 734 // 27199347 // 27200080 /// StyI // CCTTGG_CCAAGG // 1057 // 27198877 // 27199933	0.2333 // 0.7667 // CEU /// 0.2889 // 0.7111 // CHB /// 0.2667 // 0.7333 // JPT /// 0.3167 // 0.6833 // YRI	0.3333 // CEU /// 0.4889 // CHB /// 0.3556 // JPT /// 0.4667 // YRI	60 // CEU /// 45 // CHB /// 45 // JPT /// 60 // YRI	same	6	1	A // CEU /// A // CHB /// A // JPT /// A // YRI	0.2333 // CEU /// 0.2889 // CHB /// 0.2667 // JPT /// 0.3167 // YRI		0.4002	YES	600221 // Venous malformations, multiple cutaneous and mucosal // 600195 // intron
425003	SNP_A-4238167	97.98	51.0086	42.6513	4.32277	0.261765	0.0198848	rs7027647	9	27199387	27199387	+	0	p21.2	GAGAGTTTTTCTAGGA[A/G]CAAGTCCGGTGGTGGA	A	G	ENST00000380036 // intron // 0 // Hs.89640 // TEK // 7010 // TEK tyrosine kinase, endothelial /// ENST00000406359 // intron // 0 // Hs.89640 // TEK // 7010 // TEK tyrosine kinase, endothelial /// ENST00000519080 // intron // 0 // Hs.89640 // TEK // 7010 // TEK tyrosine kinase, endothelial /// ENST00000519097 // intron // 0 // Hs.89640 // TEK // 7010 // TEK tyrosine kinase, endothelial /// NM_0004…	49.6118 // D9S2154 // D9S169 // --- // --- // deCODE /// 49.1261 // UNKNOWN // D9S169 // GATA165A11 // AFM164XG7 // Marshfield /// 56.6188 // --- // --- // 144346 // 65136 // SLM1	D9S1696 // downstream // 294045 /// D9S169 // upstream // 39229	NspI // GCATGT_GCATGT // 734 // 27199347 // 27200080 /// StyI // CCTTGG_CCAAGG // 1057 // 27198877 // 27199933	0.7667 // 0.2333 // CEU /// 0.7111 // 0.2889 // CHB /// 0.7333 // 0.2667 // JPT /// 0.6833 // 0.3167 // YRI	0.3333 // CEU /// 0.4889 // CHB /// 0.3556 // JPT /// 0.4667 // YRI	60 // CEU /// 45 // CHB /// 45 // JPT /// 60 // YRI	same	6	1	G // CEU /// G // CHB /// G // JPT /// G // YRI	0.2333 // CEU /// 0.2889 // CHB /// 0.2667 // JPT /// 0.3167 // YRI		0.4002	YES	600221 // Venous malformations, multiple cutaneous and mucosal // 600195 // intron
466330	SNP_A-4283784	100	22.1902	50.4323	27.3775	0.474063	0.832308	rs671353	9	27200266	27200266	-	0	p21.2	ATAGTGATTCATCCCA[C/T]AGTTACTGACATTTCA	C	T	ENST00000380036 // intron // 0 // Hs.89640 // TEK // 7010 // TEK tyrosine kinase, endothelial /// ENST00000406359 // intron // 0 // Hs.89640 // TEK // 7010 // TEK tyrosine kinase, endothelial /// ENST00000519080 // intron // 0 // Hs.89640 // TEK // 7010 // TEK tyrosine kinase, endothelial /// ENST00000519097 // intron // 0 // Hs.89640 // TEK // 7010 // TEK tyrosine kinase, endothelial /// NM_0004…	49.6126 // D9S2154 // D9S169 // --- // --- // deCODE /// 49.1278 // UNKNOWN // D9S169 // GATA165A11 // AFM164XG7 // Marshfield /// 56.6199 // --- // --- // 144346 // 65136 // SLM1	D9S1696 // downstream // 294924 /// D9S169 // upstream // 38350	NspI // GCATGT_GCATGT // 1860 // 27200080 // 27201939 /// StyI // CCATGG_CCTTGG // 320 // 27200114 // 27200433	0.5500 // 0.4500 // CEU /// 0.4000 // 0.6000 // CHB /// 0.4000 // 0.6000 // JPT /// 0.4167 // 0.5833 // YRI	0.5333 // CEU /// 0.5778 // CHB /// 0.4000 // JPT /// 0.5000 // YRI	60 // CEU /// 45 // CHB /// 45 // JPT /// 60 // YRI	same	6	1	T // CEU /// C // CHB /// C // JPT /// C // YRI	0.4500 // CEU /// 0.4000 // CHB /// 0.4000 // JPT /// 0.4167 // YRI		0.4001	YES	600221 // Venous malformations, multiple cutaneous and mucosal // 600195 // intron
360365	SNP_A-2283874	100	5.18732	43.2277	51.585	0.268012	0.0580967	rs7039849	9	27200358	27200358	-	0	p21.2	GATAGTGTGATTTTGA[A/G]AGTGTATCATTCTAAT	A	G	ENST00000380036 // intron // 0 // Hs.89640 // TEK // 7010 // TEK tyrosine kinase, endothelial /// ENST00000406359 // intron // 0 // Hs.89640 // TEK // 7010 // TEK tyrosine kinase, endothelial /// ENST00000519080 // intron // 0 // Hs.89640 // TEK // 7010 // TEK tyrosine kinase, endothelial /// ENST00000519097 // intron // 0 // Hs.89640 // TEK // 7010 // TEK tyrosine kinase, endothelial /// NM_0004…	49.6127 // D9S2154 // D9S169 // --- // --- // deCODE /// 49.1280 // UNKNOWN // D9S169 // GATA165A11 // AFM164XG7 // Marshfield /// 56.6200 // --- // --- // 144346 // 65136 // SLM1	D9S1696 // downstream // 295016 /// D9S169 // upstream // 38258	NspI // GCATGT_GCATGT // 1860 // 27200080 // 27201939 /// StyI // CCATGG_CCTTGG // 320 // 27200114 // 27200433	0.2583 // 0.7417 // CEU /// 0.2889 // 0.7111 // CHB /// 0.2556 // 0.7444 // JPT /// 0.3667 // 0.6333 // YRI	0.3833 // CEU /// 0.4889 // CHB /// 0.3333 // JPT /// 0.5333 // YRI	60 // CEU /// 45 // CHB /// 45 // JPT /// 60 // YRI	reverse	6	1	A // CEU /// A // CHB /// A // JPT /// A // YRI	0.2583 // CEU /// 0.2889 // CHB /// 0.2556 // JPT /// 0.3667 // YRI		0.4001	YES	600221 // Venous malformations, multiple cutaneous and mucosal // 600195 // intron
682639	SNP_A-8483463	81.27	0	0	81.268	0	1	rs4631561	9	27203078	27203078	+	0	p21.2	AGGGTCAAGCAACCCA[A/G]CCTTTTCTCATGAACT	A	G	ENST00000380036 // missense // 0 // Hs.89640 // TEK // 7010 // TEK tyrosine kinase, endothelial /// ENST00000406359 // missense // 0 // Hs.89640 // TEK // 7010 // TEK tyrosine kinase, endothelial /// ENST00000519097 // missense // 0 // Hs.89640 // TEK // 7010 // TEK tyrosine kinase, endothelial /// NM_000459 // missense // 0 // Hs.89640 // TEK // 7010 // TEK tyrosine kinase, endothelial	49.6154 // D9S2154 // D9S169 // --- // --- // deCODE /// 49.1331 // UNKNOWN // D9S169 // GATA165A11 // AFM164XG7 // Marshfield /// 56.6234 // --- // --- // 144346 // 65136 // SLM1	D9S1696 // downstream // 297736 /// D9S169 // upstream // 35538	NspI // ACATGT_GCATGT // 2563 // 27202129 // 27204691 /// StyI // CCATGG_CCTAGG // 617 // 27202771 // 27203387	0.0000 // 1.0000 // CEU /// 0.0000 // 1.0000 // CHB /// 0.0000 // 1.0000 // JPT /// 0.1083 // 0.8917 // YRI	0.0000 // CEU /// 0.0000 // CHB /// 0.0000 // JPT /// 0.1500 // YRI	60 // CEU /// 45 // CHB /// 45 // JPT /// 60 // YRI	same	6	1	A // CEU /// A // CHB /// A // JPT /// A // YRI	0.0000 // CEU /// 0.0000 // CHB /// 0.0000 // JPT /// 0.1083 // YRI		0.4001	YES	600221 // Venous malformations, multiple cutaneous and mucosal // 600195 // missense
432059	SNP_A-4245994	99.42	28.8184	49.5677	21.0375	0.46087	0.951922	rs638203	9	27203134	27203134	+	0	p21.2	GTTGGTTGAATGGACA[A/G]GTATTTACACAGGATT	A	G	ENST00000380036 // intron // 0 // Hs.89640 // TEK // 7010 // TEK tyrosine kinase, endothelial /// ENST00000406359 // intron // 0 // Hs.89640 // TEK // 7010 // TEK tyrosine kinase, endothelial /// ENST00000519097 // intron // 0 // Hs.89640 // TEK // 7010 // TEK tyrosine kinase, endothelial /// NM_000459 // intron // 0 // Hs.89640 // TEK // 7010 // TEK tyrosine kinase, endothelial	49.6154 // D9S2154 // D9S169 // --- // --- // deCODE /// 49.1332 // UNKNOWN // D9S169 // GATA165A11 // AFM164XG7 // Marshfield /// 56.6234 // --- // --- // 144346 // 65136 // SLM1	D9S1696 // downstream // 297792 /// D9S169 // upstream // 35482	NspI // ACATGT_GCATGT // 2563 // 27202129 // 27204691 /// StyI // CCATGG_CCTAGG // 617 // 27202771 // 27203387	0.4583 // 0.5417 // CEU /// 0.5889 // 0.4111 // CHB /// 0.6000 // 0.4000 // JPT /// 0.6250 // 0.3750 // YRI	0.4500 // CEU /// 0.5556 // CHB /// 0.4000 // JPT /// 0.5167 // YRI	60 // CEU /// 45 // CHB /// 45 // JPT /// 60 // YRI	reverse	6	1	A // CEU /// G // CHB /// G // JPT /// G // YRI	0.4583 // CEU /// 0.4111 // CHB /// 0.4000 // JPT /// 0.3750 // YRI		0.4001	YES	600221 // Venous malformations, multiple cutaneous and mucosal // 600195 // intron
362036	SNP_A-2286223	99.14	7.4928	49.2795	42.3631	0.324128	0.0125716	rs641848	9	27208857	27208857	-	0	p21.2	GATGCCAATAGCCAAT[A/C]AAAAATGTATCCAGAT	A	C	ENST00000380036 // intron // 0 // Hs.89640 // TEK // 7010 // TEK tyrosine kinase, endothelial /// ENST00000406359 // intron // 0 // Hs.89640 // TEK // 7010 // TEK tyrosine kinase, endothelial /// ENST00000519097 // intron // 0 // Hs.89640 // TEK // 7010 // TEK tyrosine kinase, endothelial /// NM_000459 // intron // 0 // Hs.89640 // TEK // 7010 // TEK tyrosine kinase, endothelial	49.6210 // D9S2154 // D9S169 // --- // --- // deCODE /// 49.1440 // UNKNOWN // D9S169 // GATA165A11 // AFM164XG7 // Marshfield /// 56.6304 // --- // --- // 144346 // 65136 // SLM1	D9S1696 // downstream // 303515 /// D9S169 // upstream // 29759	NspI // GCATGC_GCATGT // 588 // 27208631 // 27209218 /// StyI // CCATGG_CCAAGG // 144 // 27208821 // 27208964	0.3417 // 0.6583 // CEU /// 0.3000 // 0.7000 // CHB /// 0.2556 // 0.7444 // JPT /// 0.3667 // 0.6333 // YRI	0.4500 // CEU /// 0.5111 // CHB /// 0.3333 // JPT /// 0.5000 // YRI	60 // CEU /// 45 // CHB /// 45 // JPT /// 60 // YRI	same	6	1	A // CEU /// A // CHB /// A // JPT /// A // YRI	0.3417 // CEU /// 0.3000 // CHB /// 0.2556 // JPT /// 0.3667 // YRI		0.4004	YES	600221 // Venous malformations, multiple cutaneous and mucosal // 600195 // intron
289763	SNP_A-2184008	87.32	76.3689	10.951	0	0.0627063	0.244203	rs2273720	9	27209469	27209469	+	0	p21.2	CAGCCATTACTGCCCA[A/C]AGGTATTCATGGCTCC	A	C	ENST00000380036 // intron // 0 // Hs.89640 // TEK // 7010 // TEK tyrosine kinase, endothelial /// ENST00000406359 // intron // 0 // Hs.89640 // TEK // 7010 // TEK tyrosine kinase, endothelial /// ENST00000519097 // intron // 0 // Hs.89640 // TEK // 7010 // TEK tyrosine kinase, endothelial /// NM_000459 // intron // 0 // Hs.89640 // TEK // 7010 // TEK tyrosine kinase, endothelial	49.6216 // D9S2154 // D9S169 // --- // --- // deCODE /// 49.1451 // UNKNOWN // D9S169 // GATA165A11 // AFM164XG7 // Marshfield /// 56.6312 // --- // --- // 144346 // 65136 // SLM1	D9S1696 // downstream // 304127 /// D9S169 // upstream // 29147	NspI // GCATGT_ACATGC // 570 // 27209218 // 27209787 /// StyI // CCAAGG_CCTTGG // 535 // 27208964 // 27209498	0.9500 // 0.0500 // CEU /// 0.8889 // 0.1111 // CHB /// 0.9889 // 0.0111 // JPT /// 1.0000 // 0.0000 // YRI	0.1000 // CEU /// 0.2222 // CHB /// 0.0222 // JPT /// 0.0000 // YRI	60 // CEU /// 45 // CHB /// 45 // JPT /// 60 // YRI	reverse	6	1	C // CEU /// C // CHB /// C // JPT /// C // YRI	0.0500 // CEU /// 0.1111 // CHB /// 0.0111 // JPT /// 0.0000 // YRI		0.4003	YES	600221 // Venous malformations, multiple cutaneous and mucosal // 600195 // intron
894623	SNP_A-8702101	100	8.93372	44.3804	46.6859	0.311239	0.51275	rs10812534	9	27212213	27212213	-	0	p21.2	GAGCCACAACAGGTAA[C/T]TGTCTCTCCTGCCTTC	C	T	ENST00000380036 // intron // 0 // Hs.89640 // TEK // 7010 // TEK tyrosine kinase, endothelial /// ENST00000406359 // intron // 0 // Hs.89640 // TEK // 7010 // TEK tyrosine kinase, endothelial /// ENST00000519097 // intron // 0 // Hs.89640 // TEK // 7010 // TEK tyrosine kinase, endothelial /// NM_000459 // intron // 0 // Hs.89640 // TEK // 7010 // TEK tyrosine kinase, endothelial	49.6243 // D9S2154 // D9S169 // --- // --- // deCODE /// 49.1503 // UNKNOWN // D9S169 // GATA165A11 // AFM164XG7 // Marshfield /// 56.6346 // --- // --- // 144346 // 65136 // SLM1	D9S1696 // downstream // 306871 /// D9S169 // upstream // 26403	NspI // ACATGT_ACATGC // 975 // 27211330 // 27212304 /// StyI // CCTTGG_CCATGG // 1021 // 27211716 // 27212736	0.2500 // 0.7500 // CEU /// 0.5667 // 0.4333 // CHB /// 0.5667 // 0.4333 // JPT /// 0.4750 // 0.5250 // YRI	0.4667 // CEU /// 0.5556 // CHB /// 0.4222 // JPT /// 0.4833 // YRI	60 // CEU /// 45 // CHB /// 45 // JPT /// 60 // YRI	reverse	6	1	C // CEU /// T // CHB /// T // JPT /// C // YRI	0.2500 // CEU /// 0.4333 // CHB /// 0.4333 // JPT /// 0.4750 // YRI		0.4003	YES	600221 // Venous malformations, multiple cutaneous and mucosal // 600195 // intron
482683	SNP_A-4302012	83.29	2.30547	22.1902	58.7896	0.1609	0.821387	rs10757641	9	27212360	27212360	+	0	p21.2	GCAAATGAAAAGGTGA[C/T]GTGAAGAACGTGTCTG	C	T	ENST00000380036 // intron // 0 // Hs.89640 // TEK // 7010 // TEK tyrosine kinase, endothelial /// ENST00000406359 // intron // 0 // Hs.89640 // TEK // 7010 // TEK tyrosine kinase, endothelial /// ENST00000519097 // intron // 0 // Hs.89640 // TEK // 7010 // TEK tyrosine kinase, endothelial /// NM_000459 // intron // 0 // Hs.89640 // TEK // 7010 // TEK tyrosine kinase, endothelial	49.6244 // D9S2154 // D9S169 // --- // --- // deCODE /// 49.1506 // UNKNOWN // D9S169 // GATA165A11 // AFM164XG7 // Marshfield /// 56.6347 // --- // --- // 144346 // 65136 // SLM1	D9S1696 // downstream // 307018 /// D9S169 // upstream // 26256	NspI // ACATGC_GCATGC // 90 // 27212304 // 27212393 /// StyI // CCTTGG_CCATGG // 1021 // 27211716 // 27212736	0.2583 // 0.7417 // CEU /// 0.1111 // 0.8889 // CHB /// 0.1333 // 0.8667 // JPT /// 0.0500 // 0.9500 // YRI	0.3500 // CEU /// 0.1778 // CHB /// 0.2222 // JPT /// 0.1000 // YRI	60 // CEU /// 45 // CHB /// 45 // JPT /// 60 // YRI	same	6	1	C // CEU /// C // CHB /// C // JPT /// C // YRI	0.2583 // CEU /// 0.1111 // CHB /// 0.1333 // JPT /// 0.0500 // YRI		0.4003	YES	600221 // Venous malformations, multiple cutaneous and mucosal // 600195 // intron
507057	SNP_A-8302499	96.83	38.3285	48.415	10.0865	0.354167	0.0883184	rs1111782	9	27212966	27212966	-	0	p21.2	GGTTGACAGACCCTAC[A/G]AACATATTGAAACTGA	A	G	ENST00000380036 // intron // 0 // Hs.89640 // TEK // 7010 // TEK tyrosine kinase, endothelial /// ENST00000406359 // intron // 0 // Hs.89640 // TEK // 7010 // TEK tyrosine kinase, endothelial /// ENST00000519097 // intron // 0 // Hs.89640 // TEK // 7010 // TEK tyrosine kinase, endothelial /// NM_000459 // intron // 0 // Hs.89640 // TEK // 7010 // TEK tyrosine kinase, endothelial	49.6250 // D9S2154 // D9S169 // --- // --- // deCODE /// 49.1517 // UNKNOWN // D9S169 // GATA165A11 // AFM164XG7 // Marshfield /// 56.6355 // --- // --- // 144346 // 65136 // SLM1	D9S1696 // downstream // 307624 /// D9S169 // upstream // 25650	NspI // GCATGC_GCATGT // 1863 // 27212393 // 27214255 /// StyI // CCATGG_CCAAGG // 1143 // 27212736 // 27213878	0.7583 // 0.2417 // CEU /// 0.4222 // 0.5778 // CHB /// 0.4333 // 0.5667 // JPT /// 0.5417 // 0.4583 // YRI	0.3833 // CEU /// 0.5778 // CHB /// 0.4222 // JPT /// 0.4500 // YRI	60 // CEU /// 45 // CHB /// 45 // JPT /// 60 // YRI	same	8	1	G // CEU /// A // CHB /// A // JPT /// G // YRI	0.2417 // CEU /// 0.4222 // CHB /// 0.4333 // JPT /// 0.4583 // YRI		0.4004	YES	600221 // Venous malformations, multiple cutaneous and mucosal // 600195 // intron
894732	SNP_A-8702214	88.47	3.17003	30.5476	54.755	0.208469	0.417911	rs3737188	9	27213580	27213580	+	0	p21.2	GAGGTCAAGAGGTGTA[C/T]GTGAAAAAGACAATGG	C	T	ENST00000380036 // synon // 0 // Hs.89640 // TEK // 7010 // TEK tyrosine kinase, endothelial /// ENST00000406359 // synon // 0 // Hs.89640 // TEK // 7010 // TEK tyrosine kinase, endothelial /// ENST00000519097 // synon // 0 // Hs.89640 // TEK // 7010 // TEK tyrosine kinase, endothelial /// NM_000459 // synon // 0 // Hs.89640 // TEK // 7010 // TEK tyrosine kinase, endothelial	49.6256 // D9S2154 // D9S169 // --- // --- // deCODE /// 49.1529 // UNKNOWN // D9S169 // GATA165A11 // AFM164XG7 // Marshfield /// 56.6362 // --- // --- // 144346 // 65136 // SLM1	D9S1696 // downstream // 308238 /// D9S169 // upstream // 25036	NspI // GCATGC_GCATGT // 1863 // 27212393 // 27214255 /// StyI // CCATGG_CCAAGG // 1143 // 27212736 // 27213878	0.2119 // 0.7881 // CEU /// 0.2111 // 0.7889 // CHB /// 0.2333 // 0.7667 // JPT /// 0.0917 // 0.9083 // YRI	0.3220 // CEU /// 0.3778 // CHB /// 0.3778 // JPT /// 0.1500 // YRI	60 // CEU /// 45 // CHB /// 45 // JPT /// 60 // YRI	reverse	6	1	C // CEU /// C // CHB /// C // JPT /// C // YRI	0.2119 // CEU /// 0.2111 // CHB /// 0.2333 // JPT /// 0.0917 // YRI		0.4003	YES	600221 // Venous malformations, multiple cutaneous and mucosal // 600195 // synon
344305	SNP_A-2261247	100	15.2738	48.9914	35.7349	0.397695	0.673209	rs534129	9	27214719	27214719	-	0	p21.2	GAAAGATCCAAAATGA[C/T]TACGTTCACTGTGGTT	C	T	ENST00000380036 // intron // 0 // Hs.89640 // TEK // 7010 // TEK tyrosine kinase, endothelial /// ENST00000406359 // intron // 0 // Hs.89640 // TEK // 7010 // TEK tyrosine kinase, endothelial /// ENST00000519097 // intron // 0 // Hs.89640 // TEK // 7010 // TEK tyrosine kinase, endothelial /// NM_000459 // intron // 0 // Hs.89640 // TEK // 7010 // TEK tyrosine kinase, endothelial	49.6267 // D9S2154 // D9S169 // --- // --- // deCODE /// 49.1550 // UNKNOWN // D9S169 // GATA165A11 // AFM164XG7 // Marshfield /// 56.6376 // --- // --- // 144346 // 65136 // SLM1	D9S1696 // downstream // 309377 /// D9S169 // upstream // 23897	NspI // GCATGT_GCATGC // 543 // 27214255 // 27214797 /// StyI // CCTTGG_CCTTGG // 653 // 27214634 // 27215286	0.4167 // 0.5833 // CEU /// 0.2889 // 0.7111 // CHB /// 0.3000 // 0.7000 // JPT /// 0.4583 // 0.5417 // YRI	0.5667 // CEU /// 0.5333 // CHB /// 0.4222 // JPT /// 0.4167 // YRI	60 // CEU /// 45 // CHB /// 45 // JPT /// 60 // YRI	reverse	6	1	C // CEU /// C // CHB /// C // JPT /// C // YRI	0.4167 // CEU /// 0.2889 // CHB /// 0.3000 // JPT /// 0.4583 // YRI		0.4003	YES	600221 // Venous malformations, multiple cutaneous and mucosal // 600195 // intron
474304	SNP_A-4292637	90.78	70.6052	20.1729	0	0.111111	0.0265187	rs617333	9	27215039	27215039	-	0	p21.2	CCCCCAAGTGCTGGAG[G/T]AAAGCAGGGAAAAGGA	G	T	ENST00000380036 // intron // 0 // Hs.89640 // TEK // 7010 // TEK tyrosine kinase, endothelial /// ENST00000406359 // intron // 0 // Hs.89640 // TEK // 7010 // TEK tyrosine kinase, endothelial /// ENST00000519097 // intron // 0 // Hs.89640 // TEK // 7010 // TEK tyrosine kinase, endothelial /// NM_000459 // intron // 0 // Hs.89640 // TEK // 7010 // TEK tyrosine kinase, endothelial	49.6270 // D9S2154 // D9S169 // --- // --- // deCODE /// 49.1556 // UNKNOWN // D9S169 // GATA165A11 // AFM164XG7 // Marshfield /// 56.6380 // --- // --- // 144346 // 65136 // SLM1	D9S1696 // downstream // 309697 /// D9S169 // upstream // 23577	NspI // GCATGC_ACATGC // 2362 // 27214797 // 27217158 /// StyI // CCTTGG_CCTTGG // 653 // 27214634 // 27215286	0.8917 // 0.1083 // CEU /// 1.0000 // 0.0000 // CHB /// 1.0000 // 0.0000 // JPT /// 0.9583 // 0.0417 // YRI	0.1833 // CEU /// 0.0000 // CHB /// 0.0000 // JPT /// 0.0833 // YRI	60 // CEU /// 45 // CHB /// 45 // JPT /// 60 // YRI	same	6	1	T // CEU /// T // CHB /// T // JPT /// T // YRI	0.1083 // CEU /// 0.0000 // CHB /// 0.0000 // JPT /// 0.0417 // YRI		0.4005	YES	600221 // Venous malformations, multiple cutaneous and mucosal // 600195 // intron
210975	SNP_A-2072956	99.71	70.8934	24.7839	4.03458	0.16474	0.0716948	rs681707	9	27217851	27217851	+	0	p21.2	ACAGGAATGTCCTGTA[C/G]CTCTCGGGAACAAAGG	C	G	ENST00000380036 // intron // 0 // Hs.89640 // TEK // 7010 // TEK tyrosine kinase, endothelial /// ENST00000406359 // intron // 0 // Hs.89640 // TEK // 7010 // TEK tyrosine kinase, endothelial /// ENST00000519097 // intron // 0 // Hs.89640 // TEK // 7010 // TEK tyrosine kinase, endothelial /// NM_000459 // intron // 0 // Hs.89640 // TEK // 7010 // TEK tyrosine kinase, endothelial	49.6298 // D9S2154 // D9S169 // --- // --- // deCODE /// 49.1609 // UNKNOWN // D9S169 // GATA165A11 // AFM164XG7 // Marshfield /// 56.6415 // --- // --- // 144346 // 65136 // SLM1	D9S1696 // downstream // 312509 /// D9S169 // upstream // 20765	NspI // ACATGT_GCATGT // 1594 // 27217552 // 27219145 /// StyI // CCAAGG_CCAAGG // 471 // 27217776 // 27218246	0.8667 // 0.1333 // CEU /// 1.0000 // 0.0000 // CHB /// 1.0000 // 0.0000 // JPT /// 0.9833 // 0.0167 // YRI	0.2333 // CEU /// 0.0000 // CHB /// 0.0000 // JPT /// 0.0333 // YRI	60 // CEU /// 45 // CHB /// 45 // JPT /// 60 // YRI	reverse	6	1	G // CEU /// G // CHB /// G // JPT /// G // YRI	0.1333 // CEU /// 0.0000 // CHB /// 0.0000 // JPT /// 0.0167 // YRI		0.4012	YES	600221 // Venous malformations, multiple cutaneous and mucosal // 600195 // intron
179235	SNP_A-2027701	90.49	4.03458	23.6311	62.8242	0.175159	0.0881099	rs550190	9	27217947	27217947	-	0	p21.2	AAACCCAAAACCTGCC[A/G]CAAGTGATTCTGCACT	A	G	ENST00000380036 // intron // 0 // Hs.89640 // TEK // 7010 // TEK tyrosine kinase, endothelial /// ENST00000406359 // intron // 0 // Hs.89640 // TEK // 7010 // TEK tyrosine kinase, endothelial /// ENST00000519097 // intron // 0 // Hs.89640 // TEK // 7010 // TEK tyrosine kinase, endothelial /// NM_000459 // intron // 0 // Hs.89640 // TEK // 7010 // TEK tyrosine kinase, endothelial	49.6299 // D9S2154 // D9S169 // --- // --- // deCODE /// 49.1611 // UNKNOWN // D9S169 // GATA165A11 // AFM164XG7 // Marshfield /// 56.6416 // --- // --- // 144346 // 65136 // SLM1	D9S1696 // downstream // 312605 /// D9S169 // upstream // 20669	NspI // ACATGT_GCATGT // 1594 // 27217552 // 27219145 /// StyI // CCAAGG_CCAAGG // 471 // 27217776 // 27218246	0.1356 // 0.8644 // CEU /// 0.0000 // 1.0000 // CHB /// 0.0111 // 0.9889 // JPT /// 0.0167 // 0.9833 // YRI	0.2373 // CEU /// 0.0000 // CHB /// 0.0222 // JPT /// 0.0333 // YRI	60 // CEU /// 45 // CHB /// 45 // JPT /// 60 // YRI	reverse	6	1	A // CEU /// A // CHB /// A // JPT /// A // YRI	0.1356 // CEU /// 0.0000 // CHB /// 0.0111 // JPT /// 0.0167 // YRI		0.4012	YES	600221 // Venous malformations, multiple cutaneous and mucosal // 600195 // intron
77071	SNP_A-1884527	97.98	69.7406	24.2075	4.03458	0.164706	0.0597187	rs550982	9	27217992	27217992	+	0	p21.2	TGAAGTTGTGTATTCC[G/T]CATGTGCTTCAAGTTG	G	T	ENST00000380036 // intron // 0 // Hs.89640 // TEK // 7010 // TEK tyrosine kinase, endothelial /// ENST00000406359 // intron // 0 // Hs.89640 // TEK // 7010 // TEK tyrosine kinase, endothelial /// ENST00000519097 // intron // 0 // Hs.89640 // TEK // 7010 // TEK tyrosine kinase, endothelial /// NM_000459 // intron // 0 // Hs.89640 // TEK // 7010 // TEK tyrosine kinase, endothelial	49.6299 // D9S2154 // D9S169 // --- // --- // deCODE /// 49.1612 // UNKNOWN // D9S169 // GATA165A11 // AFM164XG7 // Marshfield /// 56.6416 // --- // --- // 144346 // 65136 // SLM1	D9S1696 // downstream // 312650 /// D9S169 // upstream // 20624	NspI // ACATGT_GCATGT // 1594 // 27217552 // 27219145 /// StyI // CCAAGG_CCAAGG // 471 // 27217776 // 27218246	0.8667 // 0.1333 // CEU /// 1.0000 // 0.0000 // CHB /// 1.0000 // 0.0000 // JPT /// 0.9833 // 0.0167 // YRI	0.2333 // CEU /// 0.0000 // CHB /// 0.0000 // JPT /// 0.0333 // YRI	60 // CEU /// 45 // CHB /// 45 // JPT /// 60 // YRI	same	6	1	T // CEU /// T // CHB /// T // JPT /// T // YRI	0.1333 // CEU /// 0.0000 // CHB /// 0.0000 // JPT /// 0.0167 // YRI		0.4012	YES	600221 // Venous malformations, multiple cutaneous and mucosal // 600195 // intron
475207	SNP_A-4293651	100	4.03458	24.7839	71.1816	0.164265	0.0697996	rs574033	9	27218221	27218221	-	0	p21.2	CCTGGAAATGGGGTAC[A/G]AGGCAAGATGACCTAA	A	G	ENST00000380036 // intron // 0 // Hs.89640 // TEK // 7010 // TEK tyrosine kinase, endothelial /// ENST00000406359 // intron // 0 // Hs.89640 // TEK // 7010 // TEK tyrosine kinase, endothelial /// ENST00000519097 // intron // 0 // Hs.89640 // TEK // 7010 // TEK tyrosine kinase, endothelial /// NM_000459 // intron // 0 // Hs.89640 // TEK // 7010 // TEK tyrosine kinase, endothelial	49.6301 // D9S2154 // D9S169 // --- // --- // deCODE /// 49.1616 // UNKNOWN // D9S169 // GATA165A11 // AFM164XG7 // Marshfield /// 56.6419 // --- // --- // 144346 // 65136 // SLM1	D9S1696 // downstream // 312879 /// D9S169 // upstream // 20395	NspI // ACATGT_GCATGT // 1594 // 27217552 // 27219145 /// StyI // CCAAGG_CCAAGG // 471 // 27217776 // 27218246	0.1333 // 0.8667 // CEU /// 0.0000 // 1.0000 // CHB /// 0.0000 // 1.0000 // JPT /// 0.0083 // 0.9917 // YRI	0.2333 // CEU /// 0.0000 // CHB /// 0.0000 // JPT /// 0.0167 // YRI	60 // CEU /// 45 // CHB /// 45 // JPT /// 60 // YRI	reverse	6	1	A // CEU /// A // CHB /// A // JPT /// A // YRI	0.1333 // CEU /// 0.0000 // CHB /// 0.0000 // JPT /// 0.0083 // YRI		0.4013	YES	600221 // Venous malformations, multiple cutaneous and mucosal // 600195 // intron
598249	SNP_A-8396375	94.52	52.7377	38.6167	3.17003	0.237805	0.0214707	rs10121367	9	27218715	27218715	-	0	p21.2	TCACCGCTCATTTTCC[G/T]GCCCCAAAAGCCAGGG	G	T	ENST00000380036 // intron // 0 // Hs.89640 // TEK // 7010 // TEK tyrosine kinase, endothelial /// ENST00000406359 // intron // 0 // Hs.89640 // TEK // 7010 // TEK tyrosine kinase, endothelial /// ENST00000519097 // intron // 0 // Hs.89640 // TEK // 7010 // TEK tyrosine kinase, endothelial /// NM_000459 // intron // 0 // Hs.89640 // TEK // 7010 // TEK tyrosine kinase, endothelial	49.6306 // D9S2154 // D9S169 // --- // --- // deCODE /// 49.1625 // UNKNOWN // D9S169 // GATA165A11 // AFM164XG7 // Marshfield /// 56.6425 // --- // --- // 144346 // 65136 // SLM1	D9S1696 // downstream // 313373 /// D9S169 // upstream // 19901	NspI // ACATGT_GCATGT // 1594 // 27217552 // 27219145 /// StyI // CCTAGG_CCATGG // 689 // 27218650 // 27219338	0.7667 // 0.2333 // CEU /// 0.7889 // 0.2111 // CHB /// 0.7667 // 0.2333 // JPT /// 0.4500 // 0.5500 // YRI	0.4000 // CEU /// 0.3778 // CHB /// 0.4222 // JPT /// 0.4667 // YRI	60 // CEU /// 45 // CHB /// 45 // JPT /// 60 // YRI	reverse	6	1	T // CEU /// T // CHB /// T // JPT /// G // YRI	0.2333 // CEU /// 0.2111 // CHB /// 0.2333 // JPT /// 0.4500 // YRI		0.4013	YES	600221 // Venous malformations, multiple cutaneous and mucosal // 600195 // intron
665877	SNP_A-8466164	100	5.18732	38.9049	55.9078	0.246398	0.375247	rs12337434	9	27218960	27218960	-	0	p21.2	AGAAAAATATGGGAAT[A/T]AATACACTATGTTTCT	A	T	ENST00000380036 // intron // 0 // Hs.89640 // TEK // 7010 // TEK tyrosine kinase, endothelial /// ENST00000406359 // intron // 0 // Hs.89640 // TEK // 7010 // TEK tyrosine kinase, endothelial /// ENST00000519097 // intron // 0 // Hs.89640 // TEK // 7010 // TEK tyrosine kinase, endothelial /// NM_000459 // intron // 0 // Hs.89640 // TEK // 7010 // TEK tyrosine kinase, endothelial	49.6309 // D9S2154 // D9S169 // --- // --- // deCODE /// 49.1630 // UNKNOWN // D9S169 // GATA165A11 // AFM164XG7 // Marshfield /// 56.6428 // --- // --- // 144346 // 65136 // SLM1	D9S1696 // downstream // 313618 /// D9S169 // upstream // 19656	NspI // ACATGT_GCATGT // 1594 // 27217552 // 27219145 /// StyI // CCTAGG_CCATGG // 689 // 27218650 // 27219338	0.2542 // 0.7458 // CEU /// 0.2111 // 0.7889 // CHB /// 0.2333 // 0.7667 // JPT /// 0.5500 // 0.4500 // YRI	0.3729 // CEU /// 0.3778 // CHB /// 0.4222 // JPT /// 0.4667 // YRI	60 // CEU /// 45 // CHB /// 45 // JPT /// 60 // YRI	reverse	6	1	A // CEU /// A // CHB /// A // JPT /// T // YRI	0.2542 // CEU /// 0.2111 // CHB /// 0.2333 // JPT /// 0.4500 // YRI		0.4014	YES	600221 // Venous malformations, multiple cutaneous and mucosal // 600195 // intron
594666	SNP_A-8392701	99.42	0	13.8329	85.5908	0.0695652	0.164917	rs3736819	9	27219058	27219058	+	0	p21.2	TATATTAATTGGCTCC[A/G]CTTGTACAAGTTGCCA	A	G	ENST00000380036 // intron // 0 // Hs.89640 // TEK // 7010 // TEK tyrosine kinase, endothelial /// ENST00000406359 // intron // 0 // Hs.89640 // TEK // 7010 // TEK tyrosine kinase, endothelial /// ENST00000519097 // intron // 0 // Hs.89640 // TEK // 7010 // TEK tyrosine kinase, endothelial /// NM_000459 // intron // 0 // Hs.89640 // TEK // 7010 // TEK tyrosine kinase, endothelial	49.6309 // D9S2154 // D9S169 // --- // --- // deCODE /// 49.1632 // UNKNOWN // D9S169 // GATA165A11 // AFM164XG7 // Marshfield /// 56.6429 // --- // --- // 144346 // 65136 // SLM1	D9S1696 // downstream // 313716 /// D9S169 // upstream // 19558	NspI // ACATGT_GCATGT // 1594 // 27217552 // 27219145 /// StyI // CCTAGG_CCATGG // 689 // 27218650 // 27219338	0.0750 // 0.9250 // CEU /// 0.1889 // 0.8111 // CHB /// 0.1889 // 0.8111 // JPT /// 0.0000 // 1.0000 // YRI	0.1500 // CEU /// 0.3778 // CHB /// 0.3333 // JPT /// 0.0000 // YRI	60 // CEU /// 45 // CHB /// 45 // JPT /// 60 // YRI	reverse	6	1	A // CEU /// A // CHB /// A // JPT /// A // YRI	0.0750 // CEU /// 0.1889 // CHB /// 0.1889 // JPT /// 0.0000 // YRI		0.4014	YES	600221 // Venous malformations, multiple cutaneous and mucosal // 600195 // intron
365959	SNP_A-2291706	99.71	1.72911	29.1066	68.8761	0.163295	0.204294	rs2273719	9	27220066	27220066	+	0	p21.2	GCACACCCTACTGCGG[A/G]ATGACTTGTGCAGAAC	A	G	ENST00000380036 // synon // 0 // Hs.89640 // TEK // 7010 // TEK tyrosine kinase, endothelial /// ENST00000406359 // synon // 0 // Hs.89640 // TEK // 7010 // TEK tyrosine kinase, endothelial /// ENST00000519097 // synon // 0 // Hs.89640 // TEK // 7010 // TEK tyrosine kinase, endothelial /// NM_000459 // synon // 0 // Hs.89640 // TEK // 7010 // TEK tyrosine kinase, endothelial	49.6319 // D9S2154 // D9S169 // --- // --- // deCODE /// 49.1651 // UNKNOWN // D9S169 // GATA165A11 // AFM164XG7 // Marshfield /// 56.6442 // --- // --- // 144346 // 65136 // SLM1	D9S1696 // downstream // 314724 /// D9S169 // upstream // 18550	NspI // GCATGC_GCATGT // 2036 // 27219921 // 27221956 /// StyI // CCAAGG_CCTTGG // 538 // 27219908 // 27220445	0.1500 // 0.8500 // CEU /// 0.2000 // 0.8000 // CHB /// 0.2111 // 0.7889 // JPT /// 0.4667 // 0.5333 // YRI	0.3000 // CEU /// 0.3556 // CHB /// 0.3778 // JPT /// 0.5667 // YRI	60 // CEU /// 45 // CHB /// 45 // JPT /// 60 // YRI	reverse	8	1	A // CEU /// A // CHB /// A // JPT /// A // YRI	0.1500 // CEU /// 0.2000 // CHB /// 0.2111 // JPT /// 0.4667 // YRI		0.4017	YES	600221 // Venous malformations, multiple cutaneous and mucosal // 600195 // synon
63253	SNP_A-1865059	98.85	17.0029	51.0086	30.8357	0.430029	0.32919	rs7024846	9	27226947	27226947	-	0	p21.2	TCCAGTGAGATTAACA[A/C]CCTCCTTCACTCTTAG	A	C	ENST00000380036 // intron // 0 // Hs.89640 // TEK // 7010 // TEK tyrosine kinase, endothelial /// ENST00000406359 // intron // 0 // Hs.89640 // TEK // 7010 // TEK tyrosine kinase, endothelial /// ENST00000519097 // intron // 0 // Hs.89640 // TEK // 7010 // TEK tyrosine kinase, endothelial /// NM_000459 // intron // 0 // Hs.89640 // TEK // 7010 // TEK tyrosine kinase, endothelial	49.6386 // D9S2154 // D9S169 // --- // --- // deCODE /// 49.1780 // UNKNOWN // D9S169 // GATA165A11 // AFM164XG7 // Marshfield /// 56.6526 // --- // --- // 144346 // 65136 // SLM1	D9S1696 // downstream // 321605 /// D9S169 // upstream // 11669	NspI // GCATGT_GCATGT // 322 // 27226871 // 27227192 /// StyI // CCAAGG_CCAAGG // 1117 // 27226798 // 27227914	0.4333 // 0.5667 // CEU /// 0.3111 // 0.6889 // CHB /// 0.3222 // 0.6778 // JPT /// 0.5833 // 0.4167 // YRI	0.4667 // CEU /// 0.4000 // CHB /// 0.4667 // JPT /// 0.4667 // YRI	60 // CEU /// 45 // CHB /// 45 // JPT /// 60 // YRI	reverse	6	1	A // CEU /// A // CHB /// A // JPT /// C // YRI	0.4333 // CEU /// 0.3111 // CHB /// 0.3222 // JPT /// 0.4167 // YRI		0.402	YES	600221 // Venous malformations, multiple cutaneous and mucosal // 600195 // intron
485649	SNP_A-8280381	99.71	14.121	48.7032	36.8876	0.385838	0.569151	rs1014049	9	27228503	27228503	-	0	p21.2	TAGTGTGTACGTGACT[A/G]TATCTTGTATAGAAAT	A	G	ENST00000380036 // intron // 0 // Hs.89640 // TEK // 7010 // TEK tyrosine kinase, endothelial /// ENST00000406359 // intron // 0 // Hs.89640 // TEK // 7010 // TEK tyrosine kinase, endothelial /// ENST00000519097 // intron // 0 // Hs.89640 // TEK // 7010 // TEK tyrosine kinase, endothelial /// NM_000459 // intron // 0 // Hs.89640 // TEK // 7010 // TEK tyrosine kinase, endothelial	49.6401 // D9S2154 // D9S169 // --- // --- // deCODE /// 49.1810 // UNKNOWN // D9S169 // GATA165A11 // AFM164XG7 // Marshfield /// 56.6545 // --- // --- // 144346 // 65136 // SLM1	D9S1696 // downstream // 323161 /// D9S169 // upstream // 10113	NspI // GCATGT_ACATGC // 2113 // 27227192 // 27229304 /// StyI // CCTAGG_CCAAGG // 478 // 27228150 // 27228627	0.3750 // 0.6250 // CEU /// 0.3111 // 0.6889 // CHB /// 0.3000 // 0.7000 // JPT /// 0.6667 // 0.3333 // YRI	0.4833 // CEU /// 0.4000 // CHB /// 0.4222 // JPT /// 0.4333 // YRI	60 // CEU /// 45 // CHB /// 45 // JPT /// 60 // YRI	same	6	1	A // CEU /// A // CHB /// A // JPT /// G // YRI	0.3750 // CEU /// 0.3111 // CHB /// 0.3000 // JPT /// 0.3333 // YRI		0.4022	YES	600221 // Venous malformations, multiple cutaneous and mucosal // 600195 // intron
10887	SNP_A-1791577	99.42	78.098	20.1729	1.15274	0.113044	0.826297	rs10812540	9	27228564	27228564	-	0	p21.2	GGGTCAGGCTATATGA[C/T]GAAAATTCCTTCCAAC	C	T	ENST00000380036 // intron // 0 // Hs.89640 // TEK // 7010 // TEK tyrosine kinase, endothelial /// ENST00000406359 // intron // 0 // Hs.89640 // TEK // 7010 // TEK tyrosine kinase, endothelial /// ENST00000519097 // intron // 0 // Hs.89640 // TEK // 7010 // TEK tyrosine kinase, endothelial /// NM_000459 // intron // 0 // Hs.89640 // TEK // 7010 // TEK tyrosine kinase, endothelial	49.6402 // D9S2154 // D9S169 // --- // --- // deCODE /// 49.1811 // UNKNOWN // D9S169 // GATA165A11 // AFM164XG7 // Marshfield /// 56.6546 // --- // --- // 144346 // 65136 // SLM1	D9S1696 // downstream // 323222 /// D9S169 // upstream // 10052	NspI // GCATGT_ACATGC // 2113 // 27227192 // 27229304 /// StyI // CCTAGG_CCAAGG // 478 // 27228150 // 27228627	0.9000 // 0.1000 // CEU /// 0.9000 // 0.1000 // CHB /// 0.9333 // 0.0667 // JPT /// 0.9333 // 0.0667 // YRI	0.1333 // CEU /// 0.1111 // CHB /// 0.0889 // JPT /// 0.1333 // YRI	60 // CEU /// 45 // CHB /// 45 // JPT /// 60 // YRI	reverse	6	1	T // CEU /// T // CHB /// T // JPT /// T // YRI	0.1000 // CEU /// 0.1000 // CHB /// 0.0667 // JPT /// 0.0667 // YRI		0.4022	YES	600221 // Venous malformations, multiple cutaneous and mucosal // 600195 // intron
477775	SNP_A-4296535	96.83	0.288184	16.4265	80.1153	0.0877976	0.278772	rs10812541	9	27228679	27228679	+	0	p21.2	CTGCAGGTTACTATAA[G/T]GAGGGTCAGGAACTCC	G	T	ENST00000380036 // intron // 0 // Hs.89640 // TEK // 7010 // TEK tyrosine kinase, endothelial /// ENST00000406359 // intron // 0 // Hs.89640 // TEK // 7010 // TEK tyrosine kinase, endothelial /// ENST00000519097 // intron // 0 // Hs.89640 // TEK // 7010 // TEK tyrosine kinase, endothelial /// NM_000459 // intron // 0 // Hs.89640 // TEK // 7010 // TEK tyrosine kinase, endothelial	49.6403 // D9S2154 // D9S169 // --- // --- // deCODE /// 49.1813 // UNKNOWN // D9S169 // GATA165A11 // AFM164XG7 // Marshfield /// 56.6547 // --- // --- // 144346 // 65136 // SLM1	D9S1696 // downstream // 323337 /// D9S169 // upstream // 9937	NspI // GCATGT_ACATGC // 2113 // 27227192 // 27229304 /// StyI // CCAAGG_CCTAGG // 245 // 27228627 // 27228871	0.0833 // 0.9167 // CEU /// 0.1000 // 0.9000 // CHB /// 0.0667 // 0.9333 // JPT /// 0.0667 // 0.9333 // YRI	0.1000 // CEU /// 0.1111 // CHB /// 0.0889 // JPT /// 0.1333 // YRI	60 // CEU /// 45 // CHB /// 45 // JPT /// 60 // YRI	same	8	1	G // CEU /// G // CHB /// G // JPT /// G // YRI	0.0833 // CEU /// 0.1000 // CHB /// 0.0667 // JPT /// 0.0667 // YRI		0.4022	YES	600221 // Venous malformations, multiple cutaneous and mucosal // 600195 // intron
105027	SNP_A-1923822	98.56	68.8761	25.9366	3.7464	0.169591	0.224454	rs7037246	9	27229544	27229544	+	0	p21.2	TTAGTATAATGCATAA[C/G]TCATTGTTGTCCTAGA	C	G	ENST00000380036 // UTR-3 // 0 // Hs.89640 // TEK // 7010 // TEK tyrosine kinase, endothelial /// ENST00000406359 // UTR-3 // 0 // Hs.89640 // TEK // 7010 // TEK tyrosine kinase, endothelial /// ENST00000519097 // UTR-3 // 0 // Hs.89640 // TEK // 7010 // TEK tyrosine kinase, endothelial /// NM_000459 // UTR-3 // 0 // Hs.89640 // TEK // 7010 // TEK tyrosine kinase, endothelial	49.6412 // D9S2154 // D9S169 // --- // --- // deCODE /// 49.1829 // UNKNOWN // D9S169 // GATA165A11 // AFM164XG7 // Marshfield /// 56.6558 // --- // --- // 144346 // 65136 // SLM1	D9S1696 // downstream // 324202 /// D9S169 // upstream // 9072	NspI // ACATGC_ACATGT // 717 // 27229304 // 27230020 /// StyI // CCTAGG_CCAAGG // 1168 // 27229226 // 27230393	0.8667 // 0.1333 // CEU /// 1.0000 // 0.0000 // CHB /// 1.0000 // 0.0000 // JPT /// 0.8417 // 0.1583 // YRI	0.2333 // CEU /// 0.0000 // CHB /// 0.0000 // JPT /// 0.2167 // YRI	60 // CEU /// 45 // CHB /// 45 // JPT /// 60 // YRI	same	6	1	G // CEU /// G // CHB /// G // JPT /// G // YRI	0.1333 // CEU /// 0.0000 // CHB /// 0.0000 // JPT /// 0.1583 // YRI		0.4024	YES	600221 // Venous malformations, multiple cutaneous and mucosal // 600195 // UTR-3
212757	SNP_A-2075424	88.47	59.366	25.6484	3.45821	0.184039	0.542673	rs857	9	27229786	27229786	-	0	p21.2	ACATGACTAAATGAAA[C/T]GGGACTGGCTGCTACA	C	T	ENST00000380036 // UTR-3 // 0 // Hs.89640 // TEK // 7010 // TEK tyrosine kinase, endothelial /// NM_000459 // UTR-3 // 0 // Hs.89640 // TEK // 7010 // TEK tyrosine kinase, endothelial	49.6414 // D9S2154 // D9S169 // --- // --- // deCODE /// 49.1834 // UNKNOWN // D9S169 // GATA165A11 // AFM164XG7 // Marshfield /// 56.6561 // --- // --- // 144346 // 65136 // SLM1	D9S1696 // downstream // 324444 /// D9S169 // upstream // 8830	NspI // ACATGC_ACATGT // 717 // 27229304 // 27230020 /// StyI // CCTAGG_CCAAGG // 1168 // 27229226 // 27230393	0.8667 // 0.1333 // CEU /// 1.0000 // 0.0000 // CHB /// 1.0000 // 0.0000 // JPT /// 0.8500 // 0.1500 // YRI	0.2333 // CEU /// 0.0000 // CHB /// 0.0000 // JPT /// 0.2000 // YRI	60 // CEU /// 45 // CHB /// 45 // JPT /// 60 // YRI	reverse	6	1	T // CEU /// T // CHB /// T // JPT /// T // YRI	0.1333 // CEU /// 0.0000 // CHB /// 0.0000 // JPT /// 0.1500 // YRI		0.4023	YES	600221 // Venous malformations, multiple cutaneous and mucosal // 600195 // UTR-3
650675	SNP_A-8450484	99.14	72.3343	26.2248	0.576369	0.138081	0.0388977	rs9987817	9	27230152	27230152	-	0	p21.2	ACGTGAGTAGGCAAGA[C/T]ATTTATTCACTCATGA	C	T	ENST00000380036 // UTR-3 // 0 // Hs.89640 // TEK // 7010 // TEK tyrosine kinase, endothelial /// NM_000459 // UTR-3 // 0 // Hs.89640 // TEK // 7010 // TEK tyrosine kinase, endothelial	49.6418 // D9S2154 // D9S169 // --- // --- // deCODE /// 49.1841 // UNKNOWN // D9S169 // GATA165A11 // AFM164XG7 // Marshfield /// 56.6566 // --- // --- // 144346 // 65136 // SLM1	D9S1696 // downstream // 324810 /// D9S169 // upstream // 8464	NspI // ACATGT_ACATGT // 152 // 27230054 // 27230205 /// StyI // CCTAGG_CCAAGG // 1168 // 27229226 // 27230393	0.8417 // 0.1583 // CEU /// 0.8667 // 0.1333 // CHB /// 0.8667 // 0.1333 // JPT /// 0.5583 // 0.4417 // YRI	0.3167 // CEU /// 0.2222 // CHB /// 0.2667 // JPT /// 0.5167 // YRI	60 // CEU /// 45 // CHB /// 45 // JPT /// 60 // YRI	reverse	6	1	T // CEU /// T // CHB /// T // JPT /// T // YRI	0.1583 // CEU /// 0.1333 // CHB /// 0.1333 // JPT /// 0.4417 // YRI		0.4023	YES	600221 // Venous malformations, multiple cutaneous and mucosal // 600195 // UTR-3
750418	SNP_A-8553214	99.14	0.576369	25.6484	72.9107	0.135174	0.0480912	rs9886732	9	27230509	27230509	-	0	p21.2	ATGAGTTACTCTATGG[C/T]AAAATTGGTTTCACTA	C	T	ENST00000380036 // downstream // 336 // Hs.89640 // TEK // 7010 // TEK tyrosine kinase, endothelial /// ENST00000425633 // downstream // 15173 // Hs.201554 // LINC00032 // 158035 // long intergenic non-protein coding RNA 32 /// NM_000459 // downstream // 337 // Hs.89640 // TEK // 7010 // TEK tyrosine kinase, endothelial /// NR_026679 // downstream // 15173 // Hs.201554 // LINC00032 // 158035 // l…	49.6421 // D9S2154 // D9S169 // --- // --- // deCODE /// 49.1847 // UNKNOWN // D9S169 // GATA165A11 // AFM164XG7 // Marshfield /// 56.6570 // --- // --- // 144346 // 65136 // SLM1	D9S1696 // downstream // 325167 /// D9S169 // upstream // 8107	NspI // ACATGT_ACATGC // 1417 // 27230205 // 27231621 /// StyI // CCAAGG_CCATGG // 1335 // 27230393 // 27231727	0.1583 // 0.8417 // CEU /// 0.1333 // 0.8667 // CHB /// 0.1778 // 0.8222 // JPT /// 0.4333 // 0.5667 // YRI	0.3167 // CEU /// 0.2222 // CHB /// 0.3556 // JPT /// 0.5333 // YRI	60 // CEU /// 45 // CHB /// 45 // JPT /// 60 // YRI	reverse	6	1	C // CEU /// C // CHB /// C // JPT /// C // YRI	0.1583 // CEU /// 0.1333 // CHB /// 0.1778 // JPT /// 0.4333 // YRI		0.4024	YES	600221 // Venous malformations, multiple cutaneous and mucosal // 600195 // downstream /// 600221 // Venous malformations, multiple cutaneous and mucosal // 600195 // downstream
283096	SNP_A-2174530	100	0	0	100	0	1	rs16911232	9	27232298	27232298	+	0	p21.2	CACAGAGCAAAATAAA[C/G]GCTGCTCACATAACAC	C	G	ENST00000380036 // downstream // 2125 // Hs.89640 // TEK // 7010 // TEK tyrosine kinase, endothelial /// ENST00000425633 // downstream // 13384 // Hs.201554 // LINC00032 // 158035 // long intergenic non-protein coding RNA 32 /// NM_000459 // downstream // 2126 // Hs.89640 // TEK // 7010 // TEK tyrosine kinase, endothelial /// NR_026679 // downstream // 13384 // Hs.201554 // LINC00032 // 158035 //…	49.6438 // D9S2154 // D9S169 // --- // --- // deCODE /// 49.1881 // UNKNOWN // D9S169 // GATA165A11 // AFM164XG7 // Marshfield /// 56.6592 // --- // --- // 144346 // 65136 // SLM1	D9S1696 // downstream // 326956 /// D9S169 // upstream // 6318	NspI // ACATGC_GCATGT // 187 // 27232180 // 27232366 /// StyI // CCATGG_CCTTGG // 604 // 27232001 // 27232604	0.0000 // 1.0000 // CEU /// 0.0000 // 1.0000 // CHB /// 0.0000 // 1.0000 // JPT /// 0.1500 // 0.8500 // YRI	0.0000 // CEU /// 0.0000 // CHB /// 0.0000 // JPT /// 0.2000 // YRI	60 // CEU /// 45 // CHB /// 45 // JPT /// 60 // YRI	same	6	1	C // CEU /// C // CHB /// C // JPT /// C // YRI	0.0000 // CEU /// 0.0000 // CHB /// 0.0000 // JPT /// 0.1500 // YRI		0.4024	YES	600221 // Venous malformations, multiple cutaneous and mucosal // 600195 // downstream /// 600221 // Venous malformations, multiple cutaneous and mucosal // 600195 // downstream
853755	SNP_A-8660042	99.71	0	0	99.7118	0	1	rs7855055	9	27232571	27232571	-	0	p21.2	TAGACATCTCCTGGTG[C/T]ATTAAATATGCTGATC	C	T	ENST00000380036 // downstream // 2398 // Hs.89640 // TEK // 7010 // TEK tyrosine kinase, endothelial /// ENST00000425633 // downstream // 13111 // Hs.201554 // LINC00032 // 158035 // long intergenic non-protein coding RNA 32 /// NM_000459 // downstream // 2399 // Hs.89640 // TEK // 7010 // TEK tyrosine kinase, endothelial /// NR_026679 // downstream // 13111 // Hs.201554 // LINC00032 // 158035 //…	49.6441 // D9S2154 // D9S169 // --- // --- // deCODE /// 49.1886 // UNKNOWN // D9S169 // GATA165A11 // AFM164XG7 // Marshfield /// 56.6595 // --- // --- // 144346 // 65136 // SLM1	D9S1696 // downstream // 327229 /// D9S169 // upstream // 6045	NspI // GCATGT_ACATGT // 973 // 27232366 // 27233338 /// StyI // CCATGG_CCTTGG // 604 // 27232001 // 27232604	0.0000 // 1.0000 // CEU /// 0.0000 // 1.0000 // CHB /// 0.0000 // 1.0000 // JPT /// 0.0833 // 0.9167 // YRI	0.0000 // CEU /// 0.0000 // CHB /// 0.0000 // JPT /// 0.1333 // YRI	60 // CEU /// 45 // CHB /// 45 // JPT /// 60 // YRI	reverse	6	1	C // CEU /// C // CHB /// C // JPT /// C // YRI	0.0000 // CEU /// 0.0000 // CHB /// 0.0000 // JPT /// 0.0833 // YRI		0.4024	YES	600221 // Venous malformations, multiple cutaneous and mucosal // 600195 // downstream /// 600221 // Venous malformations, multiple cutaneous and mucosal // 600195 // downstream
284360	SNP_A-2176294	100	1.44092	17.2911	81.268	0.100865	0.384308	rs7855140	9	27232588	27232588	+	0	p21.2	CACCAGGAGATGTCTA[C/G]GAACAAAGGTGGAGGC	C	G	ENST00000380036 // downstream // 2415 // Hs.89640 // TEK // 7010 // TEK tyrosine kinase, endothelial /// ENST00000425633 // downstream // 13094 // Hs.201554 // LINC00032 // 158035 // long intergenic non-protein coding RNA 32 /// NM_000459 // downstream // 2416 // Hs.89640 // TEK // 7010 // TEK tyrosine kinase, endothelial /// NR_026679 // downstream // 13094 // Hs.201554 // LINC00032 // 158035 //…	49.6441 // D9S2154 // D9S169 // --- // --- // deCODE /// 49.1886 // UNKNOWN // D9S169 // GATA165A11 // AFM164XG7 // Marshfield /// 56.6595 // --- // --- // 144346 // 65136 // SLM1	D9S1696 // downstream // 327246 /// D9S169 // upstream // 6028	NspI // GCATGT_ACATGT // 973 // 27232366 // 27233338 /// StyI // CCATGG_CCTTGG // 604 // 27232001 // 27232604	0.1333 // 0.8667 // CEU /// 0.2000 // 0.8000 // CHB /// 0.2333 // 0.7667 // JPT /// 0.0833 // 0.9167 // YRI	0.2333 // CEU /// 0.3556 // CHB /// 0.4222 // JPT /// 0.1333 // YRI	60 // CEU /// 45 // CHB /// 45 // JPT /// 60 // YRI	same	6	1	C // CEU /// C // CHB /// C // JPT /// C // YRI	0.1333 // CEU /// 0.2000 // CHB /// 0.2333 // JPT /// 0.0833 // YRI		0.4023	YES	600221 // Venous malformations, multiple cutaneous and mucosal // 600195 // downstream /// 600221 // Venous malformations, multiple cutaneous and mucosal // 600195 // downstream
792500	SNP_A-8596912	99.14	23.9193	53.3141	21.902	0.489826	0.158513	rs7858722	9	27233157	27233157	+	0	p21.2	CAGTCACCATAGAGAA[C/T]GAGGCCCTGCCCTGAC	C	T	ENST00000380036 // downstream // 2984 // Hs.89640 // TEK // 7010 // TEK tyrosine kinase, endothelial /// ENST00000425633 // downstream // 12525 // Hs.201554 // LINC00032 // 158035 // long intergenic non-protein coding RNA 32 /// NM_000459 // downstream // 2985 // Hs.89640 // TEK // 7010 // TEK tyrosine kinase, endothelial /// NR_026679 // downstream // 12525 // Hs.201554 // LINC00032 // 158035 //…	49.6447 // D9S2154 // D9S169 // --- // --- // deCODE /// 49.1897 // UNKNOWN // D9S169 // GATA165A11 // AFM164XG7 // Marshfield /// 56.6602 // --- // --- // 144346 // 65136 // SLM1	D9S1696 // downstream // 327815 /// D9S169 // upstream // 5459	NspI // GCATGT_ACATGT // 973 // 27232366 // 27233338 /// StyI // CCTTGG_CCATGG // 1057 // 27232604 // 27233660	0.5250 // 0.4750 // CEU /// 0.4333 // 0.5667 // CHB /// 0.4667 // 0.5333 // JPT /// 0.8000 // 0.2000 // YRI	0.5167 // CEU /// 0.5111 // CHB /// 0.4444 // JPT /// 0.3333 // YRI	60 // CEU /// 45 // CHB /// 45 // JPT /// 60 // YRI	same	6	1	T // CEU /// C // CHB /// C // JPT /// T // YRI	0.4750 // CEU /// 0.4333 // CHB /// 0.4667 // JPT /// 0.2000 // YRI		0.4023	YES	600221 // Venous malformations, multiple cutaneous and mucosal // 600195 // downstream /// 600221 // Venous malformations, multiple cutaneous and mucosal // 600195 // downstream
508921	SNP_A-8304429	97.41	59.6542	34.5821	3.17003	0.210059	0.199469	rs4878368	9	27233367	27233367	-	0	p21.2	GGTACCTGTGGAACAG[C/T]CATGGAGCTGAGGCCT	C	T	ENST00000380036 // downstream // 3194 // Hs.89640 // TEK // 7010 // TEK tyrosine kinase, endothelial /// ENST00000425633 // downstream // 12315 // Hs.201554 // LINC00032 // 158035 // long intergenic non-protein coding RNA 32 /// NM_000459 // downstream // 3195 // Hs.89640 // TEK // 7010 // TEK tyrosine kinase, endothelial /// NR_026679 // downstream // 12315 // Hs.201554 // LINC00032 // 158035 //…	49.6449 // D9S2154 // D9S169 // --- // --- // deCODE /// 49.1901 // UNKNOWN // D9S169 // GATA165A11 // AFM164XG7 // Marshfield /// 56.6605 // --- // --- // 144346 // 65136 // SLM1	D9S1696 // downstream // 328025 /// D9S169 // upstream // 5249	NspI // ACATGT_ACATGT // 840 // 27233338 // 27234177 /// StyI // CCTTGG_CCATGG // 1057 // 27232604 // 27233660	0.7667 // 0.2333 // CEU /// 0.7000 // 0.3000 // CHB /// 0.7000 // 0.3000 // JPT /// 0.8083 // 0.1917 // YRI	0.3667 // CEU /// 0.4222 // CHB /// 0.4222 // JPT /// 0.3500 // YRI	60 // CEU /// 45 // CHB /// 45 // JPT /// 60 // YRI	reverse	6	1	T // CEU /// T // CHB /// T // JPT /// T // YRI	0.2333 // CEU /// 0.3000 // CHB /// 0.3000 // JPT /// 0.1917 // YRI		0.4024	YES	600221 // Venous malformations, multiple cutaneous and mucosal // 600195 // downstream /// 600221 // Venous malformations, multiple cutaneous and mucosal // 600195 // downstream
749611	SNP_A-8552382	96.83	41.4986	47.2623	8.06916	0.327381	0.0471531	rs7035592	9	27234029	27234029	+	0	p21.2	ATGAAATGAAAAATGC[A/G]ATAGACAACAACAACA	A	G	ENST00000380036 // downstream // 3856 // Hs.89640 // TEK // 7010 // TEK tyrosine kinase, endothelial /// ENST00000425633 // downstream // 11653 // Hs.201554 // LINC00032 // 158035 // long intergenic non-protein coding RNA 32 /// NM_000459 // downstream // 3857 // Hs.89640 // TEK // 7010 // TEK tyrosine kinase, endothelial /// NR_026679 // downstream // 11653 // Hs.201554 // LINC00032 // 158035 //…	49.6455 // D9S2154 // D9S169 // --- // --- // deCODE /// 49.1914 // UNKNOWN // D9S169 // GATA165A11 // AFM164XG7 // Marshfield /// 56.6613 // --- // --- // 144346 // 65136 // SLM1	D9S1696 // downstream // 328687 /// D9S169 // upstream // 4587	NspI // ACATGT_ACATGT // 840 // 27233338 // 27234177 /// StyI // CCATGG_CCTAGG // 2301 // 27233660 // 27235960	0.6083 // 0.3917 // CEU /// 0.5667 // 0.4333 // CHB /// 0.5333 // 0.4667 // JPT /// 0.3667 // 0.6333 // YRI	0.5167 // CEU /// 0.5111 // CHB /// 0.4444 // JPT /// 0.5000 // YRI	60 // CEU /// 45 // CHB /// 45 // JPT /// 60 // YRI	same	6	1	G // CEU /// G // CHB /// G // JPT /// A // YRI	0.3917 // CEU /// 0.4333 // CHB /// 0.4667 // JPT /// 0.3667 // YRI		0.4024	YES	600221 // Venous malformations, multiple cutaneous and mucosal // 600195 // downstream /// 600221 // Venous malformations, multiple cutaneous and mucosal // 600195 // downstream
593516	SNP_A-8391522	100	92.7954	7.20461	0	0.0360231	0.486359	rs1590254	9	27234089	27234089	+	0	p21.2	TCAAATATGTGATTTG[A/T]AAATATGTAGTCATGG	A	T	ENST00000380036 // downstream // 3916 // Hs.89640 // TEK // 7010 // TEK tyrosine kinase, endothelial /// ENST00000425633 // downstream // 11593 // Hs.201554 // LINC00032 // 158035 // long intergenic non-protein coding RNA 32 /// NM_000459 // downstream // 3917 // Hs.89640 // TEK // 7010 // TEK tyrosine kinase, endothelial /// NR_026679 // downstream // 11593 // Hs.201554 // LINC00032 // 158035 //…	49.6456 // D9S2154 // D9S169 // --- // --- // deCODE /// 49.1915 // UNKNOWN // D9S169 // GATA165A11 // AFM164XG7 // Marshfield /// 56.6614 // --- // --- // 144346 // 65136 // SLM1	D9S1696 // downstream // 328747 /// D9S169 // upstream // 4527	NspI // ACATGT_ACATGT // 840 // 27233338 // 27234177 /// StyI // CCATGG_CCTAGG // 2301 // 27233660 // 27235960	0.9250 // 0.0750 // CEU /// 1.0000 // 0.0000 // CHB /// 1.0000 // 0.0000 // JPT /// 0.9500 // 0.0500 // YRI	0.1167 // CEU /// 0.0000 // CHB /// 0.0000 // JPT /// 0.1000 // YRI	60 // CEU /// 45 // CHB /// 45 // JPT /// 60 // YRI	reverse	6	1	T // CEU /// T // CHB /// T // JPT /// T // YRI	0.0750 // CEU /// 0.0000 // CHB /// 0.0000 // JPT /// 0.0500 // YRI		0.4024	YES	600221 // Venous malformations, multiple cutaneous and mucosal // 600195 // downstream /// 600221 // Venous malformations, multiple cutaneous and mucosal // 600195 // downstream
195163	SNP_A-2050496	97.98	3.7464	29.3948	64.8415	0.188235	0.7352	rs10967795	9	27234132	27234132	+	0	p21.2	AAGGATGAAAAGTAAT[C/G]AAGAATGCATATGGAA	C	G	ENST00000380036 // downstream // 3959 // Hs.89640 // TEK // 7010 // TEK tyrosine kinase, endothelial /// ENST00000425633 // downstream // 11550 // Hs.201554 // LINC00032 // 158035 // long intergenic non-protein coding RNA 32 /// NM_000459 // downstream // 3960 // Hs.89640 // TEK // 7010 // TEK tyrosine kinase, endothelial /// NR_026679 // downstream // 11550 // Hs.201554 // LINC00032 // 158035 //…	49.6456 // D9S2154 // D9S169 // --- // --- // deCODE /// 49.1916 // UNKNOWN // D9S169 // GATA165A11 // AFM164XG7 // Marshfield /// 56.6614 // --- // --- // 144346 // 65136 // SLM1	D9S1696 // downstream // 328790 /// D9S169 // upstream // 4484	NspI // ACATGT_ACATGT // 840 // 27233338 // 27234177 /// StyI // CCATGG_CCTAGG // 2301 // 27233660 // 27235960	0.1333 // 0.8667 // CEU /// 0.0000 // 1.0000 // CHB /// 0.0000 // 1.0000 // JPT /// 0.0083 // 0.9917 // YRI	0.2333 // CEU /// 0.0000 // CHB /// 0.0000 // JPT /// 0.0167 // YRI	60 // CEU /// 45 // CHB /// 45 // JPT /// 60 // YRI	same	6	1	C // CEU /// C // CHB /// C // JPT /// C // YRI	0.1333 // CEU /// 0.0000 // CHB /// 0.0000 // JPT /// 0.0083 // YRI		0.4024	YES	600221 // Venous malformations, multiple cutaneous and mucosal // 600195 // downstream /// 600221 // Venous malformations, multiple cutaneous and mucosal // 600195 // downstream
709674	SNP_A-8511251	100	4.03458	35.4467	60.5187	0.217579	0.444033	rs4409485	9	27234184	27234184	-	0	p21.2	TTCTTGAACTCTTATA[A/T]CTCAAACATGTGCTCT	A	T	ENST00000380036 // downstream // 4011 // Hs.89640 // TEK // 7010 // TEK tyrosine kinase, endothelial /// ENST00000425633 // downstream // 11498 // Hs.201554 // LINC00032 // 158035 // long intergenic non-protein coding RNA 32 /// NM_000459 // downstream // 4012 // Hs.89640 // TEK // 7010 // TEK tyrosine kinase, endothelial /// NR_026679 // downstream // 11498 // Hs.201554 // LINC00032 // 158035 //…	49.6457 // D9S2154 // D9S169 // --- // --- // deCODE /// 49.1917 // UNKNOWN // D9S169 // GATA165A11 // AFM164XG7 // Marshfield /// 56.6615 // --- // --- // 144346 // 65136 // SLM1	D9S1696 // downstream // 328842 /// D9S169 // upstream // 4432	NspI // ACATGT_ACATGT // 942 // 27234177 // 27235118 /// StyI // CCATGG_CCTAGG // 2301 // 27233660 // 27235960	0.2333 // 0.7667 // CEU /// 0.3000 // 0.7000 // CHB /// 0.3000 // 0.7000 // JPT /// 0.1917 // 0.8083 // YRI	0.3667 // CEU /// 0.4222 // CHB /// 0.4222 // JPT /// 0.3500 // YRI	60 // CEU /// 45 // CHB /// 45 // JPT /// 60 // YRI	reverse	6	1	A // CEU /// A // CHB /// A // JPT /// A // YRI	0.2333 // CEU /// 0.3000 // CHB /// 0.3000 // JPT /// 0.1917 // YRI		0.4024	YES	600221 // Venous malformations, multiple cutaneous and mucosal // 600195 // downstream /// 600221 // Venous malformations, multiple cutaneous and mucosal // 600195 // downstream
559862	SNP_A-8356911	97.98	72.6225	25.0721	0.288184	0.130882	0.021447	rs4615675	9	27234307	27234307	-	0	p21.2	GGATTGAATCTGCTTG[G/T]AGACTTTTGACGTTCC	G	T	ENST00000380036 // downstream // 4134 // Hs.89640 // TEK // 7010 // TEK tyrosine kinase, endothelial /// ENST00000425633 // downstream // 11375 // Hs.201554 // LINC00032 // 158035 // long intergenic non-protein coding RNA 32 /// NM_000459 // downstream // 4135 // Hs.89640 // TEK // 7010 // TEK tyrosine kinase, endothelial /// NR_026679 // downstream // 11375 // Hs.201554 // LINC00032 // 158035 //…	49.6458 // D9S2154 // D9S169 // --- // --- // deCODE /// 49.1919 // UNKNOWN // D9S169 // GATA165A11 // AFM164XG7 // Marshfield /// 56.6616 // --- // --- // 144346 // 65136 // SLM1	D9S1696 // downstream // 328965 /// D9S169 // upstream // 4309	NspI // ACATGT_ACATGT // 942 // 27234177 // 27235118 /// StyI // CCATGG_CCTAGG // 2301 // 27233660 // 27235960	0.8500 // 0.1500 // CEU /// 0.8000 // 0.2000 // CHB /// 0.7667 // 0.2333 // JPT /// 0.8833 // 0.1167 // YRI	0.2667 // CEU /// 0.3556 // CHB /// 0.4222 // JPT /// 0.2333 // YRI	60 // CEU /// 45 // CHB /// 45 // JPT /// 60 // YRI	reverse	6	1	T // CEU /// T // CHB /// T // JPT /// T // YRI	0.1500 // CEU /// 0.2000 // CHB /// 0.2333 // JPT /// 0.1167 // YRI		0.4024	YES	600221 // Venous malformations, multiple cutaneous and mucosal // 600195 // downstream /// 600221 // Venous malformations, multiple cutaneous and mucosal // 600195 // downstream
594311	SNP_A-8392332	100	98.8473	1.15274	0	0.00576369	0.914005	rs10967798	9	27235349	27235349	+	0	p21.2	TATGCCAAAAACTGTG[A/C]AACGAGACAAACAAGG	A	C	ENST00000380036 // downstream // 5176 // Hs.89640 // TEK // 7010 // TEK tyrosine kinase, endothelial /// ENST00000425633 // downstream // 10333 // Hs.201554 // LINC00032 // 158035 // long intergenic non-protein coding RNA 32 /// NM_000459 // downstream // 5177 // Hs.89640 // TEK // 7010 // TEK tyrosine kinase, endothelial /// NR_026679 // downstream // 10333 // Hs.201554 // LINC00032 // 158035 //…	49.6468 // D9S2154 // D9S169 // --- // --- // deCODE /// 49.1938 // UNKNOWN // D9S169 // GATA165A11 // AFM164XG7 // Marshfield /// 56.6629 // --- // --- // 144346 // 65136 // SLM1	D9S1696 // downstream // 330007 /// D9S169 // upstream // 3267	NspI // ACATGT_ACATGT // 942 // 27235118 // 27236059 /// StyI // CCATGG_CCTAGG // 2301 // 27233660 // 27235960	1.0000 // 0.0000 // CEU /// 1.0000 // 0.0000 // CHB /// 1.0000 // 0.0000 // JPT /// 0.9417 // 0.0583 // YRI	0.0000 // CEU /// 0.0000 // CHB /// 0.0000 // JPT /// 0.1167 // YRI	60 // CEU /// 45 // CHB /// 45 // JPT /// 60 // YRI	same	6	1	C // CEU /// C // CHB /// C // JPT /// C // YRI	0.0000 // CEU /// 0.0000 // CHB /// 0.0000 // JPT /// 0.0583 // YRI		0.4026	YES	600221 // Venous malformations, multiple cutaneous and mucosal // 600195 // downstream /// 600221 // Venous malformations, multiple cutaneous and mucosal // 600195 // downstream
