# Supplementary material for: Investigation of the Possible Role of Tie2 Pathway and TEK Gene in Asthma and Allergic Conjunctivitis
Source: Front Genet. 2020 Feb 27;11:128. doi: 10.3389/fgene.2020.00128 (PMC7057532; doi:10.3389/fgene.2020.00128)
Supplement: Supplementary Table 4 — Results of the statistical evaluations of the association study carried out in the stage I study comparing patients with or without asthma. The abbreviations used in this table (see also in the legend of Supplementary Table 3 ): A: additive; R: recessive; D: Dominant; AF: allelic frequencies. [file Table_4.xlsx]

## Sheet: results-asthma
SNP	Target	Model	OR	CI	pValue
rs3824410	Asthma	A	0.49	0.29-0.83	0.00775
rs3824410	Asthma	AF	0.50646	0.3-0.84	0.00806971
rs3824410	Asthma	D	0.51	0.29-0.90	0.02068
rs7034505	Asthma	R	0.5	0.24-1.01	0.05242
rs654422	Asthma	AF	0.468531	0.21-1.1	0.0653095
rs654422	Asthma	A	0.47	0.20-1.07	0.07093
rs651728	Asthma	D	1.63	0.95-2.79	0.07465
rs654422	Asthma	D	0.47	0.20-1.10	0.08029
rs651728	Asthma	A	1.43	0.94-2.19	0.09395
rs10967798	Asthma	AF	5.98649	0.54-66	0.098161
rs1334811	Asthma	AF	1.90024	0.88-4.1	0.0994197
rs489347	Asthma	A	0.69	0.44-1.08	0.1055
rs651728	Asthma	AF	1.39032	0.93-2.1	0.106396
rs1334812	Asthma	AF	1.86456	0.86-4	0.110186
rs7042267	Asthma	R	1.63	0.89-2.97	0.1103
rs489347	Asthma	AF	0.711733	0.46-1.1	0.118078
rs1334811	Asthma	A	1.8	0.85-3.79	0.1224
rs489347	Asthma	R	0.42	0.14-1.26	0.1231
rs7862217	Asthma	R	0.38	0.11-1.30	0.1237
rs666478	Asthma	A	0.74	0.51-1.09	0.1292
rs617986	Asthma	D	1.53	0.88-2.65	0.1306
rs10967760	Asthma	D	1.5	0.89-2.54	0.132
rs666478	Asthma	AF	0.750053	0.52-1.1	0.132776
rs1334812	Asthma	A	1.77	0.84-3.72	0.1336
rs586441	Asthma	R	2.54	0.75-8.57	0.1341
rs1334811	Asthma	D	1.88	0.82-4.32	0.1347
rs10967798	Asthma	A	6.05	0.54-67.75	0.1439
rs1334812	Asthma	D	1.85	0.81-4.24	0.1473
rs666478	Asthma	R	0.59	0.29-1.21	0.1486
rs622232	Asthma	R	0.58	0.28-1.22	0.1521
rs7042267	Asthma	AF	1.31359	0.9-1.9	0.159935
rs633903	Asthma	R	0.24	0.03-1.85	0.1692
rs7042267	Asthma	A	1.3	0.89-1.89	0.1706
rs506685	Asthma	D	0.69	0.40-1.18	0.1756
rs606342	Asthma	A	1.29	0.89-1.88	0.1763
rs606342	Asthma	AF	1.29167	0.89-1.9	0.176673
rs633903	Asthma	D	1.43	0.84-2.44	0.1904
rs622232	Asthma	AF	0.776651	0.53-1.1	0.193097
rs4601425	Asthma	D	1.45	0.82-2.55	0.1997
rs606342	Asthma	D	1.48	0.81-2.70	0.2029
rs679026	Asthma	D	1.44	0.82-2.53	0.2056
rs994934	Asthma	R	0.26	0.03-2.08	0.2058
rs622232	Asthma	A	0.79	0.54-1.14	0.2069
rs4601425	Asthma	R	0.59	0.26-1.34	0.2093
rs10967760	Asthma	A	1.32	0.86-2.02	0.2116
rs671353	Asthma	AF	1.26443	0.87-1.8	0.214761
rs671353	Asthma	A	1.26	0.87-1.83	0.2165
rs1322051	Asthma	AF	1.6209	0.74-3.6	0.226934
rs638203	Asthma	A	1.26	0.87-1.83	0.2284
rs638203	Asthma	AF	1.2562	0.87-1.8	0.228407
rs10967760	Asthma	AF	1.28571	0.85-1.9	0.229331
rs534129	Asthma	D	1.4	0.80-2.46	0.2366
rs590310	Asthma	D	1.37	0.81-2.32	0.2431
rs489347	Asthma	D	0.72	0.40-1.27	0.2518
rs12554723	Asthma	R	0.53	0.17-1.58	0.2527
rs1322051	Asthma	A	1.55	0.73-3.31	0.253
rs10738763	Asthma	D	1.37	0.79-2.36	0.258
rs10511804	Asthma	R	0.54	0.18-1.62	0.2724
rs671353	Asthma	D	1.4	0.77-2.55	0.275
rs3739542	Asthma	AF	1.2551	0.83-1.9	0.277055
rs590310	Asthma	A	1.26	0.83-1.90	0.2803
rs1590254	Asthma	A	0.5	0.14-1.77	0.283
rs1590254	Asthma	AF	0.512605	0.15-1.8	0.283419
rs664461	Asthma	D	1.41	0.75-2.68	0.2882
rs3739542	Asthma	A	1.24	0.83-1.85	0.2903
rs603085	Asthma	R	2.27	0.50-10.39	0.2904
rs7871282	Asthma	AF	0	0-NaN	0.290821
rs550190	Asthma	R	0.44	0.10-2.02	0.291
rs590310	Asthma	AF	1.24064	0.83-1.9	0.292864
rs1107774	Asthma	D	1.34	0.77-2.34	0.297
rs666478	Asthma	D	0.74	0.42-1.30	0.2971
rs7039849	Asthma	D	1.32	0.78-2.23	0.2973
rs1322051	Asthma	D	1.57	0.67-3.66	0.2974
rs638203	Asthma	D	1.37	0.76-2.47	0.3019
rs17756667	Asthma	D	1.33	0.77-2.31	0.3122
rs641848	Asthma	D	0.76	0.45-1.29	0.3122
rs679026	Asthma	A	1.3	0.78-2.15	0.3126
rs3737188	Asthma	R	1.93	0.53-7.05	0.3202
rs617986	Asthma	A	1.23	0.81-1.85	0.328
rs10738763	Asthma	A	1.28	0.78-2.11	0.3297
rs679026	Asthma	AF	1.27032	0.78-2.1	0.331141
rs681707	Asthma	R	0.48	0.10-2.18	0.3402
rs574033	Asthma	R	0.48	0.10-2.19	0.3433
rs4409485	Asthma	R	0.48	0.10-2.19	0.3433
rs4409485	Asthma	AF	0.795732	0.5-1.3	0.344356
rs10812534	Asthma	R	0.62	0.23-1.69	0.3478
rs4409485	Asthma	A	0.8	0.50-1.28	0.3511
rs4878368	Asthma	A	0.79	0.49-1.29	0.3512
rs10738763	Asthma	AF	1.25	0.78-2	0.353429
rs638203	Asthma	R	1.35	0.72-2.52	0.3535
rs10967750	Asthma	D	1.29	0.75-2.22	0.3546
rs4878368	Asthma	AF	0.796864	0.49-1.3	0.355388
rs617986	Asthma	AF	1.19976	0.82-1.8	0.355821
rs3739542	Asthma	R	1.52	0.62-3.72	0.356
rs671353	Asthma	R	1.33	0.72-2.47	0.3575
rs606342	Asthma	R	1.34	0.71-2.51	0.3627
rs534129	Asthma	R	0.68	0.30-1.55	0.3644
rs550982	Asthma	R	0.5	0.11-2.27	0.3653
rs581724	Asthma	D	1.28	0.74-2.24	0.3792
rs651345	Asthma	R	0.57	0.16-2.01	0.3796
rs641848	Asthma	A	0.82	0.53-1.27	0.3825
rs4878368	Asthma	D	0.78	0.45-1.36	0.3848
rs7035592	Asthma	R	0.64	0.23-1.75	0.3852
rs10757641	Asthma	R	0.4	0.05-3.28	0.39
rs10967750	Asthma	A	1.19	0.80-1.75	0.3922
rs3739542	Asthma	D	1.26	0.74-2.13	0.3923
rs10967750	Asthma	AF	1.17899	0.8-1.7	0.398904
rs12552228	Asthma	D	0.74	0.37-1.49	0.3991
rs7858722	Asthma	D	1.32	0.69-2.50	0.4005
rs10121367	Asthma	R	0.41	0.05-3.38	0.4058
rs11789885	Asthma	D	0.79	0.46-1.37	0.4087
rs12337434	Asthma	R	0.53	0.11-2.43	0.4098
rs7037246	Asthma	R	0.53	0.11-2.43	0.4098
rs641848	Asthma	AF	0.842679	0.56-1.3	0.412431
rs10967795	Asthma	R	0.53	0.11-2.44	0.4128
rs581724	Asthma	R	0.71	0.31-1.62	0.414
rs514643	Asthma	R	1.52	0.55-4.21	0.4184
rs7035021	Asthma	R	1.44	0.59-3.49	0.4192
rs7027984.1	Asthma	A	1.21	0.76-1.92	0.4201
rs586284	Asthma	R	1.51	0.55-4.19	0.4238
rs2152065	Asthma	D	1.24	0.73-2.11	0.4283
rs586441	Asthma	AF	1.23543	0.73-2.1	0.430521
rs7027984.1	Asthma	D	1.24	0.73-2.10	0.4337
rs1322051	Asthma	R	3.03	0.19-49.02	0.4356
rs1334811	Asthma	R	3.03	0.19-49.02	0.4356
rs664461	Asthma	R	0.77	0.40-1.49	0.4363
rs12552228	Asthma	AF	0.776266	0.41-1.5	0.438764
rs506685	Asthma	A	0.84	0.55-1.30	0.4412
rs1334812	Asthma	R	2.97	0.18-48.13	0.4432
rs7039849	Asthma	A	1.19	0.76-1.85	0.4442
rs2273720	Asthma	A	0.67	0.24-1.87	0.4453
rs12552228	Asthma	A	0.78	0.41-1.47	0.4457
rs506685	Asthma	AF	0.84683	0.55-1.3	0.446035
rs7027984.1	Asthma	AF	1.18145	0.77-1.8	0.448244
rs2273720	Asthma	AF	0.684211	0.25-1.9	0.454935
rs7035592	Asthma	A	0.86	0.56-1.30	0.4653
rs586441	Asthma	A	1.2	0.74-1.95	0.4656
rs7039849	Asthma	AF	1.16667	0.77-1.8	0.467958
rs506685	Asthma	R	1.42	0.55-3.66	0.4722
rs7034505	Asthma	D	1.24	0.69-2.20	0.4727
rs671804	Asthma	A	0.82	0.49-1.40	0.4736
rs622232	Asthma	D	0.82	0.48-1.41	0.4742
rs17756667	Asthma	A	1.19	0.73-1.95	0.481
rs7035021	Asthma	D	0.83	0.49-1.40	0.4814
rs7034505	Asthma	AF	0.87395	0.6-1.3	0.482129
rs7035592	Asthma	AF	0.866684	0.58-1.3	0.482954
rs4409485	Asthma	D	0.82	0.47-1.43	0.4844
rs671804	Asthma	AF	0.832237	0.5-1.4	0.484875
rs3861015	Asthma	D	1.23	0.68-2.23	0.4879
rs17756667	Asthma	AF	1.18579	0.73-1.9	0.488396
rs1014049	Asthma	R	0.75	0.33-1.71	0.4885
rs603085	Asthma	AF	1.19594	0.72-2	0.494481
rs7042267	Asthma	D	1.24	0.67-2.28	0.4951
rs857	Asthma	R	0.58	0.12-2.74	0.4954
rs2152066	Asthma	R	0.74	0.31-1.78	0.4991
rs603085	Asthma	A	1.19	0.72-1.98	0.5001
rs7034505	Asthma	A	0.88	0.62-1.27	0.5012
rs12554723	Asthma	D	1.2	0.71-2.04	0.5027
rs10812540	Asthma	D	0.79	0.39-1.59	0.5067
rs17756667	Asthma	R	0.49	0.06-4.11	0.508
rs6475966	Asthma	D	1.21	0.69-2.11	0.5102
rs7862217	Asthma	D	1.19	0.70-2.01	0.5197
rs10812534	Asthma	D	1.18	0.70-2.00	0.5278
rs4615675	Asthma	A	0.82	0.44-1.53	0.5302
rs10757641	Asthma	D	1.21	0.66-2.23	0.5367
rs10812540	Asthma	AF	0.816884	0.43-1.6	0.538949
rs10812540	Asthma	A	0.82	0.44-1.55	0.5472
rs7855140	Asthma	AF	0.821009	0.43-1.6	0.549109
rs4615675	Asthma	AF	0.835821	0.46-1.5	0.552378
rs7858722	Asthma	A	1.12	0.76-1.64	0.5597
rs7029731	Asthma	AF	0	0-NaN	0.560098
rs7855140	Asthma	A	0.83	0.45-1.55	0.5642
rs633903	Asthma	AF	1.14103	0.73-1.8	0.566842
rs4879250	Asthma	D	0.86	0.51-1.45	0.5687
rs633903	Asthma	A	1.14	0.73-1.78	0.5695
rs7858722	Asthma	AF	1.11301	0.77-1.6	0.571283
rs17761403	Asthma	A	0.81	0.40-1.66	0.5713
rs7855140	Asthma	D	0.82	0.40-1.65	0.5714
rs651728	Asthma	R	1.33	0.49-3.60	0.5739
rs4615675	Asthma	D	0.83	0.44-1.57	0.5744
rs7873161	Asthma	R	0.83	0.42-1.61	0.5751
rs7873161	Asthma	D	1.18	0.66-2.11	0.5767
rs17761403	Asthma	AF	0.821804	0.41-1.6	0.580475
rs4878368	Asthma	R	0.65	0.14-3.06	0.5806
rs7855848	Asthma	R	1.26	0.55-2.87	0.5844
rs7865623	Asthma	A	1.48	0.36-6.07	0.5879
rs7865623	Asthma	AF	1.46763	0.36-5.9	0.589147
rs550190	Asthma	AF	0.864165	0.51-1.5	0.59204
rs574033	Asthma	D	1.17	0.66-2.07	0.5962
rs7027647	Asthma	D	1.15	0.68-1.96	0.5992
rs1107774	Asthma	R	0.81	0.37-1.79	0.6007
rs7027984	Asthma	D	1.15	0.68-1.96	0.6016
rs681707	Asthma	D	1.16	0.65-2.06	0.6111
rs7027984	Asthma	A	1.13	0.71-1.78	0.6124
rs7027647	Asthma	A	1.13	0.71-1.78	0.613
rs669102	Asthma	A	0.9	0.61-1.34	0.6154
rs994934	Asthma	A	0.89	0.56-1.42	0.6155
rs17761403	Asthma	D	0.83	0.40-1.72	0.6214
rs3818282	Asthma	D	1.14	0.67-1.94	0.6218
rs550190	Asthma	A	0.88	0.54-1.44	0.6243
rs994934	Asthma	AF	0.893265	0.57-1.4	0.626437
rs10511803	Asthma	R	0.59	0.07-5.10	0.6288
rs669102	Asthma	AF	0.910649	0.62-1.3	0.629504
rs7027984	Asthma	AF	1.11221	0.72-1.7	0.630779
rs679026	Asthma	R	0.59	0.07-5.12	0.6309
rs1107774	Asthma	A	1.1	0.75-1.62	0.6311
rs651345	Asthma	A	0.9	0.58-1.40	0.6326
rs11789885	Asthma	A	0.91	0.62-1.34	0.6328
rs630023	Asthma	A	0.87	0.49-1.55	0.6337
rs7027647	Asthma	AF	1.11015	0.72-1.7	0.634081
rs11789885	Asthma	AF	0.913043	0.63-1.3	0.637313
rs1107774	Asthma	AF	1.09524	0.75-1.6	0.638087
rs1111782	Asthma	R	0.81	0.33-1.96	0.6408
rs9987817	Asthma	D	1.15	0.63-2.09	0.6421
rs2152065	Asthma	A	1.1	0.73-1.67	0.6493
rs651345	Asthma	AF	0.910413	0.6-1.4	0.655499
rs630023	Asthma	AF	0.884252	0.51-1.5	0.655915
rs669102	Asthma	D	0.88	0.50-1.55	0.6608
rs682632	Asthma	D	0.8	0.29-2.22	0.6651
rs2152065	Asthma	AF	1.09158	0.73-1.6	0.665126
rs7035592	Asthma	D	0.89	0.53-1.51	0.6653
rs6475966	Asthma	R	0.86	0.44-1.68	0.6654
rs617986	Asthma	R	0.81	0.31-2.09	0.666
rs3861015	Asthma	A	1.13	0.65-1.97	0.6662
rs3861015	Asthma	AF	1.12209	0.65-1.9	0.67582
rs2152065	Asthma	R	0.81	0.29-2.25	0.68
rs617333	Asthma	A	1.15	0.58-2.29	0.6842
rs9886732	Asthma	D	1.13	0.62-2.05	0.6852
rs3818282	Asthma	R	0.81	0.29-2.26	0.6868
rs7855848	Asthma	D	0.9	0.53-1.52	0.6872
rs603085	Asthma	D	1.13	0.63-2.03	0.6926
rs617333	Asthma	AF	1.13472	0.6-2.2	0.700948
rs534129	Asthma	A	1.08	0.73-1.59	0.7027
rs9987817	Asthma	A	1.12	0.62-2.01	0.7047
rs7037246	Asthma	D	1.12	0.63-1.98	0.7057
rs534129	Asthma	AF	1.07451	0.74-1.6	0.71006
rs1111782	Asthma	A	0.93	0.62-1.39	0.7122
rs3737188	Asthma	A	1.09	0.68-1.77	0.7146
rs669102	Asthma	R	0.87	0.42-1.81	0.7155
rs3737188	Asthma	AF	1.09317	0.68-1.8	0.715827
rs7027984.1	Asthma	R	1.29	0.33-5.13	0.7159
rs10967750	Asthma	R	1.15	0.53-2.52	0.7197
rs12350649	Asthma	A	0.9	0.49-1.64	0.7212
rs9987817	Asthma	AF	1.10511	0.64-1.9	0.721547
rs1111782	Asthma	AF	0.93078	0.63-1.4	0.721641
rs671804	Asthma	D	0.9	0.51-1.60	0.7219
rs4879250	Asthma	R	1.18	0.47-2.94	0.7255
rs1014049	Asthma	D	1.1	0.64-1.90	0.7299
rs630023	Asthma	D	0.9	0.50-1.63	0.7304
rs590310	Asthma	R	1.19	0.44-3.18	0.7313
rs12350649	Asthma	AF	0.903678	0.51-1.6	0.73182
rs7039849	Asthma	R	0.8	0.22-2.95	0.7363
rs9886732	Asthma	A	1.1	0.61-1.97	0.7487
rs2152066	Asthma	D	1.09	0.64-1.87	0.7513
rs10511804	Asthma	D	1.09	0.64-1.83	0.7578
rs2077317	Asthma	D	1.1	0.60-2.00	0.7621
rs10511803	Asthma	D	1.09	0.62-1.93	0.7624
rs9886732	Asthma	AF	1.08811	0.63-1.9	0.763177
rs4879250	Asthma	AF	0.939982	0.62-1.4	0.769968
rs4879250	Asthma	A	0.94	0.62-1.42	0.7713
rs680739	Asthma	D	1.09	0.62-1.91	0.7718
rs677534	Asthma	R	0.73	0.08-6.66	0.7828
rs677534	Asthma	D	1.08	0.62-1.90	0.7849
rs10967756	Asthma	A	0.85	0.27-2.68	0.7853
rs681182	Asthma	R	0.74	0.08-6.69	0.7859
rs10738763	Asthma	R	0.74	0.08-6.69	0.7859
rs7855140	Asthma	R	0.74	0.08-6.69	0.7859
rs10967756	Asthma	AF	0.857143	0.28-2.6	0.788766
rs13285984	Asthma	R	0.84	0.22-3.13	0.7921
rs680739	Asthma	R	0.75	0.08-6.79	0.7952
rs12337434	Asthma	A	0.94	0.60-1.48	0.7983
rs10967795	Asthma	D	1.08	0.61-1.91	0.8029
rs10511804	Asthma	AF	0.949002	0.63-1.4	0.805958
rs12337434	Asthma	AF	0.94686	0.61-1.5	0.806276
rs2077317	Asthma	R	0.82	0.17-4.04	0.8084
rs4242698	Asthma	R	0.91	0.44-1.90	0.809
rs10511804	Asthma	A	0.95	0.63-1.43	0.8099
rs10757641	Asthma	AF	1.0678	0.63-1.8	0.810447
rs550982	Asthma	D	1.07	0.60-1.93	0.8135
rs4601425	Asthma	A	1.05	0.71-1.54	0.8138
rs10757641	Asthma	A	1.06	0.63-1.80	0.8143
rs13285984	Asthma	A	0.95	0.59-1.51	0.8156
rs10967731	Asthma	D	0.94	0.56-1.59	0.8165
rs4601425	Asthma	AF	1.04571	0.72-1.5	0.816601
rs13285984	Asthma	AF	0.94697	0.6-1.5	0.817605
rs586284	Asthma	AF	1.05091	0.68-1.6	0.821519
rs586284	Asthma	A	1.05	0.68-1.61	0.8229
rs10812541	Asthma	A	0.92	0.46-1.85	0.8243
rs3818282	Asthma	A	1.05	0.69-1.59	0.8254
rs2038569	Asthma	A	0.94	0.54-1.65	0.8282
rs10812541	Asthma	AF	0.927663	0.47-1.8	0.828712
rs581724	Asthma	A	1.04	0.70-1.55	0.8298
rs12350649	Asthma	D	0.93	0.50-1.74	0.8304
rs2038569	Asthma	AF	0.941519	0.54-1.6	0.831225
rs3818282	Asthma	AF	1.04348	0.7-1.6	0.833956
rs581724	Asthma	AF	1.04129	0.71-1.5	0.835214
rs586441	Asthma	D	1.07	0.58-1.98	0.8367
rs6475966	Asthma	AF	1.03955	0.71-1.5	0.84101
rs664461	Asthma	A	1.04	0.71-1.53	0.8415
rs680739	Asthma	A	1.05	0.63-1.77	0.8417
rs7035021	Asthma	A	0.96	0.64-1.45	0.8427
rs514643	Asthma	AF	1.04408	0.68-1.6	0.844465
rs7035021	Asthma	AF	0.960293	0.64-1.4	0.844943
rs514643	Asthma	A	1.04	0.68-1.60	0.8454
rs7024846	Asthma	R	1.07	0.53-2.15	0.8455
rs1111782	Asthma	D	0.95	0.55-1.63	0.8469
rs4242698	Asthma	AF	0.962807	0.65-1.4	0.847252
rs7862217	Asthma	AF	0.959762	0.63-1.5	0.847262
rs664461	Asthma	AF	1.03709	0.72-1.5	0.84727
rs680739	Asthma	AF	1.05014	0.64-1.7	0.847616
rs6475966	Asthma	A	1.04	0.72-1.48	0.8496
rs716676	Asthma	A	1.05	0.65-1.70	0.8504
rs7862217	Asthma	A	0.96	0.64-1.45	0.8507
rs716676	Asthma	AF	1.0468	0.65-1.7	0.851543
rs4242698	Asthma	A	0.97	0.67-1.40	0.8535
rs2077317	Asthma	AF	1.04997	0.62-1.8	0.856576
rs677534	Asthma	A	1.05	0.62-1.76	0.8575
rs2077317	Asthma	A	1.05	0.63-1.74	0.862
rs550982	Asthma	AF	0.955621	0.57-1.6	0.86208
rs677534	Asthma	AF	1.04507	0.63-1.7	0.862597
rs10121367	Asthma	A	0.96	0.59-1.56	0.8637
rs716676	Asthma	D	1.05	0.59-1.86	0.8641
rs11789885	Asthma	R	1.06	0.53-2.13	0.8697
rs13285984	Asthma	D	0.95	0.55-1.66	0.8703
rs550982	Asthma	A	0.96	0.60-1.55	0.8713
rs10121367	Asthma	AF	0.963636	0.61-1.5	0.873348
rs7027984	Asthma	R	1.11	0.29-4.32	0.8754
rs857	Asthma	AF	0.958824	0.57-1.6	0.875861
rs514643	Asthma	D	0.96	0.56-1.63	0.8784
rs3736819	Asthma	A	0.94	0.44-2.03	0.8805
rs651345	Asthma	D	0.96	0.57-1.63	0.8816
rs857	Asthma	A	0.96	0.58-1.59	0.8823
rs3736819	Asthma	AF	0.947005	0.45-2	0.885124
rs7027647	Asthma	R	1.1	0.29-4.28	0.8862
rs10967731	Asthma	AF	0.970669	0.65-1.5	0.886563
rs10967731	Asthma	A	0.97	0.65-1.45	0.8881
rs10511803	Asthma	A	1.04	0.62-1.73	0.8917
rs10812541	Asthma	D	0.95	0.47-1.94	0.8918
rs10511803	Asthma	AF	1.0352	0.62-1.7	0.893586
rs857	Asthma	D	1.04	0.57-1.91	0.8945
rs641848	Asthma	R	0.93	0.33-2.64	0.896
rs716676	Asthma	R	1.09	0.28-4.23	0.9011
rs586284	Asthma	D	0.97	0.57-1.65	0.9097
rs10967795	Asthma	AF	0.973249	0.59-1.6	0.914859
rs10967795	Asthma	A	0.98	0.61-1.57	0.9188
rs7858722	Asthma	R	1.03	0.56-1.91	0.919
rs1014049	Asthma	A	0.98	0.66-1.45	0.9204
rs1014049	Asthma	AF	0.980941	0.67-1.4	0.921975
rs10121367	Asthma	D	1.03	0.60-1.77	0.922
rs7024846	Asthma	D	0.97	0.56-1.70	0.9231
rs2152066	Asthma	A	0.98	0.66-1.46	0.9258
rs2152066	Asthma	AF	0.981989	0.66-1.5	0.927343
rs4242698	Asthma	D	0.98	0.57-1.66	0.9294
rs10967731	Asthma	R	1.04	0.42-2.57	0.9327
rs550190	Asthma	D	0.97	0.53-1.80	0.9327
rs2038569	Asthma	D	1.02	0.56-1.87	0.9385
rs681182	Asthma	D	1.02	0.58-1.79	0.9399
rs10116212	Asthma	A	0.95	0.19-4.81	0.9469
rs10116212	Asthma	AF	0.94709	0.19-4.8	0.947386
rs574033	Asthma	AF	1.01644	0.62-1.7	0.948812
rs574033	Asthma	A	1.01	0.64-1.61	0.9521
rs10812534	Asthma	AF	1.01239	0.68-1.5	0.952114
rs10812534	Asthma	A	1.01	0.68-1.51	0.9522
rs682632	Asthma	AF	0.973291	0.38-2.5	0.954943
rs682632	Asthma	A	0.97	0.39-2.45	0.9557
rs7855848	Asthma	AF	0.989435	0.66-1.5	0.958959
rs7855848	Asthma	A	0.99	0.67-1.47	0.96
rs12337434	Asthma	D	1.01	0.60-1.72	0.9631
rs7873161	Asthma	AF	1.00866	0.68-1.5	0.965273
rs681707	Asthma	AF	1.01096	0.61-1.7	0.965773
rs7873161	Asthma	A	1.01	0.70-1.45	0.9674
rs994934	Asthma	D	0.99	0.58-1.69	0.9679
rs681707	Asthma	A	1.01	0.63-1.61	0.968
rs7024846	Asthma	A	1.01	0.69-1.48	0.9683
rs7024846	Asthma	AF	1.0075	0.69-1.5	0.968933
rs3737188	Asthma	D	1.01	0.57-1.78	0.9783
rs10967760	Asthma	R	0.99	0.31-3.15	0.9809
rs3824410	Asthma	R	0	0.00-Inf	0.9821
rs12350649	Asthma	R	0	0.00-Inf	0.9828
rs654422	Asthma	R	0	0.00-Inf	0.9828
rs2038569	Asthma	R	0	0.00-Inf	0.9841
rs682632	Asthma	R	6.63082e+06	0.00-Inf	0.9858
rs7871282	Asthma	A	0	0.00-Inf	0.9861
rs3861015	Asthma	R	0	0.00-Inf	0.9862
rs671804	Asthma	R	0	0.00-Inf	0.9874
rs2273719	Asthma	A	1	0.58-1.70	0.9875
rs2273719	Asthma	R	0.98	0.10-9.59	0.9875
rs10812540	Asthma	R	0.98	0.10-9.59	0.9875
rs7029731	Asthma	A	0	0.00-Inf	0.9878
rs17761403	Asthma	R	0	0.00-Inf	0.9878
rs10812541	Asthma	R	0	0.00-Inf	0.9878
rs9987817	Asthma	R	0	0.00-Inf	0.9878
rs9886732	Asthma	R	0	0.00-Inf	0.9878
rs4615675	Asthma	R	0	0.00-Inf	0.9878
rs2273719	Asthma	AF	0.996063	0.6-1.7	0.988005
rs630023	Asthma	R	0	0.00-Inf	0.9888
rs12554723	Asthma	A	1	0.67-1.51	0.9896
rs12554723	Asthma	AF	1.00273	0.67-1.5	0.989601
rs2273719	Asthma	D	1	0.56-1.77	0.9897
rs681182	Asthma	A	1	0.60-1.68	1
rs681182	Asthma	AF	1	0.61-1.6	1
rs12552228	Asthma	R	1	0.10-9.76	1
rs7037246	Asthma	A	1	0.62-1.60	1
rs7037246	Asthma	AF	1	0.61-1.6	1
